# Supplementary material for: A Core Genome Multilocus Sequence Typing Scheme for Enterococcus faecalis
Source: J Clin Microbiol. 2019 Feb 27;57(3):e01686-18. doi: 10.1128/JCM.01686-18 (PMC6425188; doi:10.1128/JCM.01686-18)
Supplement: Supplemental file 1 [file JCM.01686-18-sd001.xls]

## Sheet: E_faecalis_cgMLST_1972_targets_
DATASET S1 List of core genome genes used for E.faecalis cgMLST scheme, based on the strain E. faecalis OG1RF as seed genome.
Target	Gene	Note	Product	Abs. Offset	Ref.-seq. len.	Translated
OG1RF_RS00015		Derived by automated computational analysis using gene prediction method: Protein Homology.	chromosomal replication initiator protein DnaA	58	1344	yes
OG1RF_RS00020		Derived by automated computational analysis using gene prediction method: Protein Homology.	DNA polymerase III subunit beta	1603	1131	yes
OG1RF_RS00030		Derived by automated computational analysis using gene prediction method: Protein Homology.	DNA replication and repair protein RecF	3544	1128	yes
OG1RF_RS00035		Derived by automated computational analysis using gene prediction method: Protein Homology.	DNA gyrase subunit B	4668	1950	yes
OG1RF_RS00040		Derived by automated computational analysis using gene prediction method: Protein Homology.	DNA gyrase subunit A	6673	2502	yes
OG1RF_RS00045		Derived by automated computational analysis using gene prediction method: Protein Homology.	30S ribosomal protein S6	9349	303	yes
OG1RF_RS00050		Derived by automated computational analysis using gene prediction method: Protein Homology.	single-stranded DNA-binding protein	9696	567	yes
OG1RF_RS00055		Derived by automated computational analysis using gene prediction method: Protein Homology.	30S ribosomal protein S18	10288	240	yes
OG1RF_RS00060		Derived by automated computational analysis using gene prediction method: Protein Homology.	DHH family phosphoesterase	10732	1977	yes
OG1RF_RS00065		Derived by automated computational analysis using gene prediction method: Protein Homology.	50S ribosomal protein L9	12714	453	yes
OG1RF_RS00070		Derived by automated computational analysis using gene prediction method: Protein Homology.	replicative DNA helicase	13439	1368	yes
OG1RF_RS00075		Derived by automated computational analysis using gene prediction method: Protein Homology.	adenylosuccinate synthetase	15044	1293	yes
OG1RF_RS00080		Derived by automated computational analysis using gene prediction method: Protein Homology.	hypothetical protein	16461	870	yes
OG1RF_RS00085		Derived by automated computational analysis using gene prediction method: Protein Homology.	ABC-F family ATPase	17726	1632	yes
OG1RF_RS00090		Derived by automated computational analysis using gene prediction method: Protein Homology.	transcription antiterminator BglG	19610	2886	yes
OG1RF_RS00095		Derived by automated computational analysis using gene prediction method: Protein Homology.	PTS fructose transporter subunit IIB	22698	513	yes
OG1RF_RS00100		Derived by automated computational analysis using gene prediction method: Protein Homology.	PTS mannose transporter subunit EIIAB	23445	993	yes
OG1RF_RS00105		Derived by automated computational analysis using gene prediction method: Protein Homology.	PTS mannose/fructose/sorbose transporter subunit IIC	24472	804	yes
OG1RF_RS00110		hosphoenolpyruvate-dependent sugar phosphotransferase system catalyzes the phosphorylation of incoming sugar substrates concomitant with their translocation across the cell membrane; IID with IIC forms the translocation channel; Derived by automated computational analysis using gene prediction method: Protein Homology.	PTS mannose transporter subunit IID	25298	912	yes
OG1RF_RS00115		Derived by automated computational analysis using gene prediction method: Protein Homology.	hypothetical protein	26371	378	yes
OG1RF_RS00120		Derived by automated computational analysis using gene prediction method: Protein Homology.	membrane protein	26996	528	yes
OG1RF_RS00125		Derived by automated computational analysis using gene prediction method: Protein Homology.	hypothetical protein	27570	204	yes
OG1RF_RS00130		Derived by automated computational analysis using gene prediction method: Protein Homology.	phosphosugar-binding transcriptional regulator	27971	771	yes
OG1RF_RS00140		Derived by automated computational analysis using gene prediction method: Protein Homology.	aminotransferase	30473	1215	yes
OG1RF_RS00145		Derived by automated computational analysis using gene prediction method: Protein Homology.	RidA family protein	31787	381	yes
OG1RF_RS00150		Derived by automated computational analysis using gene prediction method: Protein Homology.	TIGR00374 family protein	32359	2592	yes
OG1RF_RS00160		Derived by automated computational analysis using gene prediction method: Protein Homology.	copper ABC transporter permease	36276	2616	yes
OG1RF_RS00170		Derived by automated computational analysis using gene prediction method: Protein Homology.	ClbS/DfsB family four-helix bundle protein	39435	510	yes
OG1RF_RS00175		Derived by automated computational analysis using gene prediction method: Protein Homology.	VOC family protein	39952	468	yes
OG1RF_RS00180		Derived by automated computational analysis using gene prediction method: Protein Homology.	DeoR family transcriptional regulator	40496	936	yes
OG1RF_RS00185		Derived by automated computational analysis using gene prediction method: Protein Homology.	gamma-glutamyl-phosphate reductase	41523	1254	yes
OG1RF_RS00195		Derived by automated computational analysis using gene prediction method: Protein Homology.	dUTP diphosphatase	43904	480	yes
OG1RF_RS00200		Derived by automated computational analysis using gene prediction method: Protein Homology.	DNA repair protein RadA	44462	1371	yes
OG1RF_RS00205		Derived by automated computational analysis using gene prediction method: Protein Homology.	twitching motility protein PilT	45936	1146	yes
OG1RF_RS00210		Derived by automated computational analysis using gene prediction method: Protein Homology.	2-C-methyl-D-erythritol 2,4-cyclodiphosphate synthase	47100	474	yes
OG1RF_RS00215		Derived by automated computational analysis using gene prediction method: Protein Homology.	glutamate--tRNA ligase	47626	1458	yes
OG1RF_RS13235		Derived by automated computational analysis using gene prediction method: Protein Homology.	hypothetical protein	49177	180	yes
OG1RF_RS00225		Derived by automated computational analysis using gene prediction method: Protein Homology.	cysteine--tRNA ligase	49885	1413	yes
OG1RF_RS00235		Derived by automated computational analysis using gene prediction method: Protein Homology.	23S rRNA (guanosine(2251)-2'-O)-methyltransferase RlmB	51682	858	yes
OG1RF_RS00240		Derived by automated computational analysis using gene prediction method: Protein Homology.	DNA-binding protein	52554	531	yes
OG1RF_RS00245		Derived by automated computational analysis using gene prediction method: Protein Homology.	DNA-directed RNA polymerase sigma factor 30	53170	567	yes
OG1RF_RS00250		Derived by automated computational analysis using gene prediction method: Protein Homology.	hypothetical protein	53851	246	yes
OG1RF_RS00255		Derived by automated computational analysis using gene prediction method: Protein Homology.	4-diphosphocytidyl-2C-methyl-D-erythritol kinase	54277	852	yes
OG1RF_RS00260		Derived by automated computational analysis using gene prediction method: Protein Homology.	zinc ABC transporter substrate-binding protein	55295	954	yes
OG1RF_RS00265		Derived by automated computational analysis using gene prediction method: Protein Homology.	ABC transporter ATP-binding protein	56274	693	yes
OG1RF_RS00270		Derived by automated computational analysis using gene prediction method: Protein Homology.	ABC transporter permease	57128	840	yes
OG1RF_RS00275		Derived by automated computational analysis using gene prediction method: Protein Homology.	pur operon repressor	58111	822	yes
OG1RF_RS00280		Derived by automated computational analysis using gene prediction method: Protein Homology.	bifunctional N-acetylglucosamine-1-phosphate uridyltransferase/glucosamine-1-phosphate acetyltransferase	59143	1377	yes
OG1RF_RS00290		Derived by automated computational analysis using gene prediction method: Protein Homology.	peptide ABC transporter substrate-binding protein	65085	1680	yes
OG1RF_RS00295		Derived by automated computational analysis using gene prediction method: Protein Homology.	hypothetical protein	66811	225	yes
OG1RF_RS00305		Derived by automated computational analysis using gene prediction method: Protein Homology.	Holliday junction branch migration protein RuvA	68255	615	yes
OG1RF_RS00310		Derived by automated computational analysis using gene prediction method: Protein Homology.	Holliday junction branch migration DNA helicase RuvB	68882	1017	yes
OG1RF_RS00320		Derived by automated computational analysis using gene prediction method: Protein Homology.	N-acetylmannosamine-6-phosphate 2-epimerase	70664	699	yes
OG1RF_RS00325		Derived by automated computational analysis using gene prediction method: Protein Homology.	hypothetical protein	71540	2340	yes
OG1RF_RS00335		Derived by automated computational analysis using gene prediction method: Protein Homology.	Crp/Fnr family transcriptional regulator	75387	654	yes
OG1RF_RS00345		Derived by automated computational analysis using gene prediction method: Protein Homology.	oxidoreductase	76314	894	yes
OG1RF_RS00350		Derived by automated computational analysis using gene prediction method: Protein Homology.	hypothetical protein	77220	573	yes
OG1RF_RS00355		Derived by automated computational analysis using gene prediction method: Protein Homology.	DUF2273 domain-containing protein	77805	192	yes
OG1RF_RS00360		Derived by automated computational analysis using gene prediction method: Protein Homology.	Asp23/Gls24 family envelope stress response protein	78009	513	yes
OG1RF_RS00365		Derived by automated computational analysis using gene prediction method: Protein Homology.	Asp23/Gls24 family envelope stress response protein	78580	561	yes
OG1RF_RS00370		Derived by automated computational analysis using gene prediction method: Protein Homology.	GlsB/YeaQ/YmgE family stress response membrane protein	79164	243	yes
OG1RF_RS00400		Derived by automated computational analysis using gene prediction method: Protein Homology.	MFS transporter	83028	1236	yes
OG1RF_RS00405		Derived by automated computational analysis using gene prediction method: Protein Homology.	hypothetical protein	84284	180	yes
OG1RF_RS00415		Derived by automated computational analysis using gene prediction method: Protein Homology.	hypothetical protein	86298	1488	yes
OG1RF_RS00425		Derived by automated computational analysis using gene prediction method: Protein Homology.	diacylglycerol kinase	94868	915	yes
OG1RF_RS00435		Derived by automated computational analysis using gene prediction method: Protein Homology.	hypothetical protein	97715	240	yes
OG1RF_RS00445		Derived by automated computational analysis using gene prediction method: Protein Homology.	formate/nitrite transporter	101214	771	yes
OG1RF_RS00450		Derived by automated computational analysis using gene prediction method: Protein Homology.	lipoprotein	102140	786	yes
OG1RF_RS00455		Derived by automated computational analysis using gene prediction method: Protein Homology.	hypothetical protein	102984	681	yes
OG1RF_RS00460		Derived by automated computational analysis using gene prediction method: Protein Homology.	transcriptional regulator	103921	1107	yes
OG1RF_RS00465		Derived by automated computational analysis using gene prediction method: Protein Homology.	L-serine dehydratase, iron-sulfur-dependent subunit beta	105050	660	yes
OG1RF_RS00470		Derived by automated computational analysis using gene prediction method: Protein Homology.	L-serine dehydratase, iron-sulfur-dependent subunit alpha	105724	894	yes
OG1RF_RS00475		Derived by automated computational analysis using gene prediction method: Protein Homology.	serine--tRNA ligase	106644	1272	yes
OG1RF_RS00480		Derived by automated computational analysis using gene prediction method: Protein Homology.	alpha/beta hydrolase	107952	915	yes
OG1RF_RS00485		Derived by automated computational analysis using gene prediction method: Protein Homology.	ArgR family transcriptional regulator	109033	480	yes
OG1RF_RS00490		Derived by automated computational analysis using gene prediction method: Protein Homology.	ArgR family transcriptional regulator	109755	489	yes
OG1RF_RS00495		Derived by automated computational analysis using gene prediction method: Protein Homology.	arginine deiminase	110540	1227	yes
OG1RF_RS00500		Derived by automated computational analysis using gene prediction method: Protein Homology.	ornithine carbamoyltransferase	111795	1020	yes
OG1RF_RS00505		Derived by automated computational analysis using gene prediction method: Protein Homology.	carbamate kinase 1	112920	933	yes
OG1RF_RS00510		Derived by automated computational analysis using gene prediction method: Protein Homology.	Crp/Fnr family transcriptional regulator	113877	693	yes
OG1RF_RS00515		Derived by automated computational analysis using gene prediction method: Protein Homology.	C4-dicarboxylate ABC transporter	114617	1452	yes
OG1RF_RS00525		Derived by automated computational analysis using gene prediction method: Protein Homology.	transcriptional regulator	116836	336	yes
OG1RF_RS00535		Derived by automated computational analysis using gene prediction method: Protein Homology.	glycosyl hydrolase	118579	2508	yes
OG1RF_RS00540		Derived by automated computational analysis using gene prediction method: Protein Homology.	reactive intermediate/imine deaminase	121515	1269	yes
OG1RF_RS00565		Derived by automated computational analysis using gene prediction method: Protein Homology.	ATP-binding protein	126587	537	yes
OG1RF_RS00580		Derived by automated computational analysis using gene prediction method: Protein Homology.	GMP synthase (glutamine-hydrolyzing)	127762	1563	yes
OG1RF_RS00585		Derived by automated computational analysis using gene prediction method: Protein Homology.	type I pantothenate kinase	129636	924	yes
OG1RF_RS00590		Derived by automated computational analysis using gene prediction method: Protein Homology.	esterase	130714	588	yes
OG1RF_RS00595		Derived by automated computational analysis using gene prediction method: Protein Homology.	16S RNA G1207 methylase RsmC	131316	609	yes
OG1RF_RS00600		Derived by automated computational analysis using gene prediction method: Protein Homology.	adenosine deaminase	131957	1014	yes
OG1RF_RS00605		Derived by automated computational analysis using gene prediction method: Protein Homology.	LacI family transcriptional regulator	133130	1008	yes
OG1RF_RS00610	deoA	Catalyzes the reversible phosphorolysis of thymidine, deoxyuridine and their analogues to their respective bases and 2-deoxyribose 1-phosphate; Derived by automated computational analysis using gene prediction method: Protein Homology.	pyrimidine-nucleoside phosphorylase	134278	1302	yes
OG1RF_RS00615		Derived by automated computational analysis using gene prediction method: Protein Homology.	2-deoxyribose-5-phosphate aldolase	135607	663	yes
OG1RF_RS00620		Derived by automated computational analysis using gene prediction method: Protein Homology.	cytidine deaminase	136307	396	yes
OG1RF_RS00625		Derived by automated computational analysis using gene prediction method: Protein Homology.	BMP family ABC transporter substrate-binding protein	136798	1074	yes
OG1RF_RS00630		Derived by automated computational analysis using gene prediction method: Protein Homology.	BMP family ABC transporter substrate-binding protein	137925	1086	yes
OG1RF_RS00635		Derived by automated computational analysis using gene prediction method: Protein Homology.	ABC transporter ATP-binding protein	139216	1569	yes
OG1RF_RS00645		Derived by automated computational analysis using gene prediction method: Protein Homology.	ABC transporter permease	141910	954	yes
OG1RF_RS00670		Derived by automated computational analysis using gene prediction method: Protein Homology.	phosphopentomutase	145606	1167	yes
OG1RF_RS00675		Derived by automated computational analysis using gene prediction method: Protein Homology.	purine-nucleoside phosphorylase	146789	819	yes
OG1RF_RS00680		Derived by automated computational analysis using gene prediction method: Protein Homology.	purine-nucleoside phosphorylase	147625	708	yes
OG1RF_RS00685		Derived by automated computational analysis using gene prediction method: Protein Homology.	ferrichrome ABC transporter substrate-binding protein	148371	939	yes
OG1RF_RS00690		Derived by automated computational analysis using gene prediction method: Protein Homology.	ferrichrome ABC transporter ATP-binding protein	149546	801	yes
OG1RF_RS00695		Derived by automated computational analysis using gene prediction method: Protein Homology.	ferrichrome ABC transporter permease	150343	1011	yes
OG1RF_RS00700		Derived by automated computational analysis using gene prediction method: Protein Homology.	iron ABC transporter permease	151350	1005	yes
OG1RF_RS00705		Derived by automated computational analysis using gene prediction method: Protein Homology.	NADH-dependent alcohol dehydrogenase	152483	1188	yes
OG1RF_RS00710	gpmA	2,3-bisphosphoglycerate-dependent; catalyzes the interconversion of 2-phosphoglycerate to 3-phosphoglycerate; Derived by automated computational analysis using gene prediction method: Protein Homology.	2,3-bisphosphoglycerate-dependent phosphoglycerate mutase	153727	687	yes
OG1RF_RS00715		Derived by automated computational analysis using gene prediction method: Protein Homology.	resolvase	154588	576	yes
OG1RF_RS00720		Derived by automated computational analysis using gene prediction method: Protein Homology.	ribose-5-phosphate isomerase	155205	681	yes
OG1RF_RS00725		Derived by automated computational analysis using gene prediction method: Protein Homology.	30S ribosomal protein S12	156230	414	yes
OG1RF_RS00730		Derived by automated computational analysis using gene prediction method: Protein Homology.	30S ribosomal protein S7	156699	471	yes
OG1RF_RS00735		Derived by automated computational analysis using gene prediction method: Protein Homology.	elongation factor G	157253	2082	yes
OG1RF_RS00740		Derived by automated computational analysis using gene prediction method: Protein Homology.	elongation factor Tu	159485	1188	yes
OG1RF_RS00750		Derived by automated computational analysis using gene prediction method: Protein Homology.	cyclopropane-fatty-acyl-phospholipid synthase	161949	1167	yes
OG1RF_RS00755		Derived by automated computational analysis using gene prediction method: Protein Homology.	30S ribosomal protein S10	163464	309	yes
OG1RF_RS00760		Derived by automated computational analysis using gene prediction method: Protein Homology.	50S ribosomal protein L3	163794	630	yes
OG1RF_RS00765		Derived by automated computational analysis using gene prediction method: Protein Homology.	50S ribosomal protein L4	164449	624	yes
OG1RF_RS00770		Derived by automated computational analysis using gene prediction method: Protein Homology.	50S ribosomal protein L23	165072	291	yes
OG1RF_RS00775		Derived by automated computational analysis using gene prediction method: Protein Homology.	50S ribosomal protein L2	165402	831	yes
OG1RF_RS00780		Derived by automated computational analysis using gene prediction method: Protein Homology.	30S ribosomal protein S19	166275	279	yes
OG1RF_RS00785		Derived by automated computational analysis using gene prediction method: Protein Homology.	50S ribosomal protein L22	166575	348	yes
OG1RF_RS00790		Derived by automated computational analysis using gene prediction method: Protein Homology.	30S ribosomal protein S3	166989	657	yes
OG1RF_RS00795		Derived by automated computational analysis using gene prediction method: Protein Homology.	50S ribosomal protein L16	167648	435	yes
OG1RF_RS00805		Derived by automated computational analysis using gene prediction method: Protein Homology.	30S ribosomal protein S17	168284	267	yes
OG1RF_RS00810		Derived by automated computational analysis using gene prediction method: Protein Homology.	50S ribosomal protein L14	168608	369	yes
OG1RF_RS00815		Derived by automated computational analysis using gene prediction method: Protein Homology.	50S ribosomal protein L24	169012	312	yes
OG1RF_RS00820		Derived by automated computational analysis using gene prediction method: Protein Homology.	50S ribosomal protein L5	169349	540	yes
OG1RF_RS00825	rpsN	located in the peptidyl transferase center and involved in assembly of 30S ribosome subunit; similar to what is observed with proteins L31 and L33, some proteins in this family contain CXXC motifs that are involved in zinc binding; if two copies are present in a genome, then the duplicated copy appears to have lost the zinc-binding motif and is instead regulated by zinc; the proteins in this grou…	30S ribosomal protein S14 type Z	169907	186	yes
OG1RF_RS00830		Derived by automated computational analysis using gene prediction method: Protein Homology.	30S ribosomal protein S8	170128	399	yes
OG1RF_RS00835		Derived by automated computational analysis using gene prediction method: Protein Homology.	50S ribosomal protein L6	170558	537	yes
OG1RF_RS00840		Derived by automated computational analysis using gene prediction method: Protein Homology.	50S ribosomal protein L18	171255	357	yes
OG1RF_RS00845		Derived by automated computational analysis using gene prediction method: Protein Homology.	30S ribosomal protein S5	171632	501	yes
OG1RF_RS00850		Derived by automated computational analysis using gene prediction method: Protein Homology.	50S ribosomal protein L30	172147	180	yes
OG1RF_RS00855		Derived by automated computational analysis using gene prediction method: Protein Homology.	50S ribosomal protein L15	172374	441	yes
OG1RF_RS00860		Derived by automated computational analysis using gene prediction method: Protein Homology.	preprotein translocase subunit SecY	172815	1299	yes
OG1RF_RS00865		Derived by automated computational analysis using gene prediction method: Protein Homology.	adenylate kinase	174200	651	yes
OG1RF_RS00870		Derived by automated computational analysis using gene prediction method: Protein Homology.	translation initiation factor IF-1	175061	219	yes
OG1RF_RS00875		Derived by automated computational analysis using gene prediction method: Protein Homology.	50S ribosomal protein L36	175312	117	yes
OG1RF_RS00880		Derived by automated computational analysis using gene prediction method: Protein Homology.	30S ribosomal protein S13	175448	366	yes
OG1RF_RS00885		Derived by automated computational analysis using gene prediction method: Protein Homology.	30S ribosomal protein S11	175841	390	yes
OG1RF_RS00890		Derived by automated computational analysis using gene prediction method: Protein Homology.	DNA-directed RNA polymerase subunit alpha	176311	939	yes
OG1RF_RS00895		Derived by automated computational analysis using gene prediction method: Protein Homology.	50S ribosomal protein L17	177323	384	yes
OG1RF_RS00905		Derived by automated computational analysis using gene prediction method: Protein Homology.	membrane protein	177981	1200	yes
OG1RF_RS00910		Derived by automated computational analysis using gene prediction method: Protein Homology.	peptidase M20	179238	1134	yes
OG1RF_RS00920		Derived by automated computational analysis using gene prediction method: Protein Homology.	energy-coupling factor transporter ATPase	181382	876	yes
OG1RF_RS00925		Derived by automated computational analysis using gene prediction method: Protein Homology.	cobalt ABC transporter ATP-binding protein	182254	798	yes
OG1RF_RS00930		Derived by automated computational analysis using gene prediction method: Protein Homology.	tRNA pseudouridine(38-40) synthase TruA	183070	750	yes
OG1RF_RS00935		Derived by automated computational analysis using gene prediction method: Protein Homology.	hypothetical protein	183870	312	yes
OG1RF_RS00940		Derived by automated computational analysis using gene prediction method: Protein Homology.	branched-chain amino acid transporter II carrier protein	184314	1356	yes
OG1RF_RS00945		Derived by automated computational analysis using gene prediction method: Protein Homology.	N-acetyltransferase	185760	492	yes
OG1RF_RS00950		Derived by automated computational analysis using gene prediction method: Protein Homology.	Rossman fold protein, TIGR00730 family	186434	576	yes
OG1RF_RS00955		Derived by automated computational analysis using gene prediction method: Protein Homology.	peptide ABC transporter ATP-binding protein	187054	741	yes
OG1RF_RS00960		Derived by automated computational analysis using gene prediction method: Protein Homology.	glutamine ABC transporter substrate-binding protein	187806	1584	yes
OG1RF_RS00965		Derived by automated computational analysis using gene prediction method: Protein Homology.	hypothetical protein	189948	297	yes
OG1RF_RS00970		Derived by automated computational analysis using gene prediction method: Protein Homology.	NAD-dependent protein deacetylase	190417	714	yes
OG1RF_RS00975		Derived by automated computational analysis using gene prediction method: Protein Homology.	chorismate mutase	191135	846	yes
OG1RF_RS00980		Derived by automated computational analysis using gene prediction method: Protein Homology.	transcriptional regulator	191991	513	yes
OG1RF_RS00985		Derived by automated computational analysis using gene prediction method: Protein Homology.	N-acetylmuramoyl-L-alanine amidase	192732	1512	yes
OG1RF_RS00990		Derived by automated computational analysis using gene prediction method: Protein Homology.	aldehyde dehydrogenase	194520	1491	yes
OG1RF_RS00995		Derived by automated computational analysis using gene prediction method: Protein Homology.	L-lactate dehydrogenase	196237	984	yes
OG1RF_RS01005		Derived by automated computational analysis using gene prediction method: Protein Homology.	transcription-repair coupling factor	198112	3570	yes
OG1RF_RS01010		Derived by automated computational analysis using gene prediction method: Protein Homology.	polysaccharide biosynthesis protein	201697	1590	yes
OG1RF_RS01015		Derived by automated computational analysis using gene prediction method: Protein Homology.	hypothetical protein	203301	264	yes
OG1RF_RS01020		Derived by automated computational analysis using gene prediction method: Protein Homology.	hypothetical protein	203604	168	yes
OG1RF_RS01025		Derived by automated computational analysis using gene prediction method: Protein Homology.	hypothetical protein	203819	480	yes
OG1RF_RS01030		Derived by automated computational analysis using gene prediction method: Protein Homology.	RNA-binding protein	204343	480	yes
OG1RF_RS01035		Derived by automated computational analysis using gene prediction method: Protein Homology.	tRNA(Ile)-lysidine synthetase	204908	1389	yes
OG1RF_RS01040		Derived by automated computational analysis using gene prediction method: Protein Homology.	hypoxanthine-guanine phosphoribosyltransferase	206315	546	yes
OG1RF_RS01045		Derived by automated computational analysis using gene prediction method: Protein Homology.	cell division protein FtsH	206954	2157	yes
OG1RF_RS01050		Derived by automated computational analysis using gene prediction method: Protein Homology.	molecular chaperone Hsp33	209272	897	yes
OG1RF_RS01055		Derived by automated computational analysis using gene prediction method: Protein Homology.	tRNA dihydrouridine synthase DusB	210180	999	yes
OG1RF_RS01060		Derived by automated computational analysis using gene prediction method: Protein Homology.	lysine--tRNA ligase	211272	1497	yes
OG1RF_RS01215		Derived by automated computational analysis using gene prediction method: Protein Homology.	6-phospho-beta-glucosidase	224433	1431	yes
OG1RF_RS01220		Derived by automated computational analysis using gene prediction method: Protein Homology.	6-phospho-beta-glucosidase	225986	1467	yes
OG1RF_RS01225		Derived by automated computational analysis using gene prediction method: Protein Homology.	histidine phosphatase family protein	227473	819	yes
OG1RF_RS01230		Derived by automated computational analysis using gene prediction method: Protein Homology.	carboxymethylenebutenolidase-related protein	229375	744	yes
OG1RF_RS01235		Derived by automated computational analysis using gene prediction method: Protein Homology.	Ada regulatory protein/6-O-methylguanine-DNA methyltransferase	230136	567	yes
OG1RF_RS01240		Derived by automated computational analysis using gene prediction method: Protein Homology.	cysteine methyltransferase	230900	432	yes
OG1RF_RS01245		Derived by automated computational analysis using gene prediction method: Protein Homology.	DNA-3-methyladenine glycosylase I	231344	513	yes
OG1RF_RS01250		Derived by automated computational analysis using gene prediction method: Protein Homology.	phosphohydrolase	231869	675	yes
OG1RF_RS01255		Derived by automated computational analysis using gene prediction method: Protein Homology.	cation transporter	232686	936	yes
OG1RF_RS01260		Derived by automated computational analysis using gene prediction method: Protein Homology.	DUF4809 domain-containing protein	233666	399	yes
OG1RF_RS01265		Derived by automated computational analysis using gene prediction method: Protein Homology.	enoyl-ACP reductase	234162	753	yes
OG1RF_RS01270		Derived by automated computational analysis using gene prediction method: Protein Homology.	beta-ketoacyl-[acyl-carrier-protein] synthase II	235212	1239	yes
OG1RF_RS01275		Derived by automated computational analysis using gene prediction method: Protein Homology.	beta-hydroxyacyl-ACP dehydratase	236452	435	yes
OG1RF_RS01280		Derived by automated computational analysis using gene prediction method: Protein Homology.	dihydroorotate dehydrogenase	237064	936	yes
OG1RF_RS01290		Derived by automated computational analysis using gene prediction method: Protein Homology.	elongation factor G-binding protein	238184	648	yes
OG1RF_RS01295		Derived by automated computational analysis using gene prediction method: Protein Homology.	elongation factor P	239186	561	yes
OG1RF_RS01300		Derived by automated computational analysis using gene prediction method: Protein Homology.	hypothetical protein	239916	138	yes
OG1RF_RS01305		Derived by automated computational analysis using gene prediction method: Protein Homology.	cysteine synthase	240143	918	yes
OG1RF_RS01310		Derived by automated computational analysis using gene prediction method: Protein Homology.	cystathionine gamma-synthase	241074	1137	yes
OG1RF_RS01315		Derived by automated computational analysis using gene prediction method: Protein Homology.	6-phospho-beta-glucosidase	242247	1431	yes
OG1RF_RS01320		Derived by automated computational analysis using gene prediction method: Protein Homology.	PTS cellobiose transporter subunit IIC	243704	1335	yes
OG1RF_RS01325		Derived by automated computational analysis using gene prediction method: Protein Homology.	MurR/RpiR family transcriptional regulator	245212	762	yes
OG1RF_RS01330		Derived by automated computational analysis using gene prediction method: Protein Homology.	dihydrofolate reductase	246220	543	yes
OG1RF_RS01335		Derived by automated computational analysis using gene prediction method: Protein Homology.	K+ transporter trk	246894	1368	yes
OG1RF_RS01340		Derived by automated computational analysis using gene prediction method: Protein Homology.	sodium:proton antiporter	248282	1164	yes
OG1RF_RS01345		Derived by automated computational analysis using gene prediction method: Protein Homology.	uracil phosphoribosyltransferase	249573	441	yes
OG1RF_RS01350		Derived by automated computational analysis using gene prediction method: Protein Homology.	copper-translocating P-type ATPase	250029	2487	yes
OG1RF_RS01355		Derived by automated computational analysis using gene prediction method: Protein Homology.	copper transporter CopZ	252537	207	yes
OG1RF_RS01360		Derived by automated computational analysis using gene prediction method: Protein Homology.	hypothetical protein	252788	1371	yes
OG1RF_RS01365		Derived by automated computational analysis using gene prediction method: Protein Homology.	GntR family transcriptional regulator	254158	390	yes
OG1RF_RS01370		Derived by automated computational analysis using gene prediction method: Protein Homology.	aminopeptidase C	254697	1329	yes
OG1RF_RS01375		Derived by automated computational analysis using gene prediction method: Protein Homology.	hypothetical protein	256069	621	yes
OG1RF_RS01380		Derived by automated computational analysis using gene prediction method: Protein Homology.	glyoxalase	256711	975	yes
OG1RF_RS01385		Derived by automated computational analysis using gene prediction method: Protein Homology.	multidrug resistance protein SMR	257972	336	yes
OG1RF_RS01390		Derived by automated computational analysis using gene prediction method: Protein Homology.	QacE family quaternary ammonium compound efflux SMR transporter	258304	312	yes
OG1RF_RS01395		Derived by automated computational analysis using gene prediction method: Protein Homology.	chitinase	258711	1047	yes
OG1RF_RS01400		Derived by automated computational analysis using gene prediction method: Protein Homology.	chitin-binding protein	259800	585	yes
OG1RF_RS01410		Derived by automated computational analysis using gene prediction method: Protein Homology.	hypothetical protein	261443	834	yes
OG1RF_RS01415		Derived by automated computational analysis using gene prediction method: Protein Homology.	haloacid dehalogenase	262293	537	yes
OG1RF_RS01420		catalyzes the formation of 4-phospho-L-aspartate from L-aspartate and ATP; lysine and threonine sensitive; Derived by automated computational analysis using gene prediction method: Protein Homology.	aspartate kinase	262852	1353	yes
OG1RF_RS01425		Derived by automated computational analysis using gene prediction method: Protein Homology.	haloacid dehalogenase	264391	687	yes
OG1RF_RS01430		Derived by automated computational analysis using gene prediction method: Protein Homology.	septation ring formation regulator EzrA	265263	1737	yes
OG1RF_RS01435		Derived by automated computational analysis using gene prediction method: Protein Homology.	aminotransferase V	267125	1146	yes
OG1RF_RS01445		Derived by automated computational analysis using gene prediction method: Protein Homology.	two-component sensor histidine kinase	269012	1482	yes
OG1RF_RS01450		Derived by automated computational analysis using gene prediction method: Protein Homology.	DUF4822 domain-containing protein	270679	978	yes
OG1RF_RS01465		Derived by automated computational analysis using gene prediction method: Protein Homology.	hypothetical protein	274440	606	yes
OG1RF_RS01470		Derived by automated computational analysis using gene prediction method: Protein Homology.	deaminase	275097	1212	yes
OG1RF_RS01490		Derived by automated computational analysis using gene prediction method: Protein Homology.	purine catabolism regulatory protein	277962	1593	yes
OG1RF_RS13290		Derived by automated computational analysis using gene prediction method: Protein Homology.	acyl-CoA synthetase FdrA	279677	3012	yes
OG1RF_RS01510		Derived by automated computational analysis using gene prediction method: Protein Homology.	MFS transporter	283524	1254	yes
OG1RF_RS01515		Derived by automated computational analysis using gene prediction method: Protein Homology.	carbamate kinase 2	284912	939	yes
OG1RF_RS01520		Derived by automated computational analysis using gene prediction method: Protein Homology.	dicarboxylate/amino acid:cation symporter	285857	1221	yes
OG1RF_RS01525		Derived by automated computational analysis using gene prediction method: Protein Homology.	ureidoglycolate dehydrogenase	287166	1062	yes
OG1RF_RS01530		Derived by automated computational analysis using gene prediction method: Protein Homology.	hypothetical protein	288293	1356	yes
OG1RF_RS01535		Derived by automated computational analysis using gene prediction method: Protein Homology.	N-acyl-D-amino-acid deacylase	289664	1233	yes
OG1RF_RS01545		Derived by automated computational analysis using gene prediction method: Protein Homology.	hypothetical protein	293729	165	yes
OG1RF_RS01555		catalyzes the formation of tetrahydropteroyl-L-glutamate and methionine from L-homocysteine and 5-methyltetrahydropteroyltri-L-glutamate; Derived by automated computational analysis using gene prediction method: Protein Homology.	5-methyltetrahydropteroyltriglutamate-- homocysteine methyltransferase	295860	1128	yes
OG1RF_RS01560		Derived by automated computational analysis using gene prediction method: Protein Homology.	AI-2E family transporter	297039	1185	yes
OG1RF_RS01565		Derived by automated computational analysis using gene prediction method: Protein Homology.	membrane protein	298239	516	yes
OG1RF_RS01570		Derived by automated computational analysis using gene prediction method: Protein Homology.	hypothetical protein	298831	102	yes
OG1RF_RS01575		Derived by automated computational analysis using gene prediction method: Protein Homology.	membrane protein	298947	687	yes
OG1RF_RS01580		Derived by automated computational analysis using gene prediction method: Protein Homology.	membrane protein	299630	945	yes
OG1RF_RS01585		Derived by automated computational analysis using gene prediction method: Protein Homology.	pyroglutamyl-peptidase I	300590	642	yes
OG1RF_RS01590		Derived by automated computational analysis using gene prediction method: Protein Homology.	Na+/H+ antiporter NhaC	301675	1404	yes
OG1RF_RS01595		Derived by automated computational analysis using gene prediction method: Protein Homology.	transcriptional regulator	303230	435	yes
OG1RF_RS01600		Derived by automated computational analysis using gene prediction method: Protein Homology.	nitroreductase	303669	636	yes
OG1RF_RS01605		Derived by automated computational analysis using gene prediction method: Protein Homology.	haloacid dehalogenase	304347	834	yes
OG1RF_RS01615		Derived by automated computational analysis using gene prediction method: Protein Homology.	transcription antiterminator BglG	307097	2034	yes
OG1RF_RS01620		phosphoenolpyruvate-dependent sugar phosphotransferase system; catalyzes the phosphorylation of incoming sugar substrates concomitant with their translocation across the cell membrane; IIB is phosphorylated by IIA and then transfers the phosphoryl group to the sugar; IIC forms the translocation channel; Derived by automated computational analysis using gene prediction method: Protein Homology.	PTS mannitol transporter subunit IIA	309141	435	yes
OG1RF_RS01630		Derived by automated computational analysis using gene prediction method: Protein Homology.	PTS mannitol transporter subunit IICB	310186	1773	yes
OG1RF_RS01635		phosphoenolpyruvate-dependent sugar phosphotransferase system; catalyzes the phosphorylation of incoming sugar substrates concomitant with their translocation across the cell membrane; IIB is phosphorylated by IIA and then transfers the phosphoryl group to the sugar; IIC forms the translocation channel; Derived by automated computational analysis using gene prediction method: Protein Homology.	mannitol-specific phosphotransferase enzyme IIA component	311973	438	yes
OG1RF_RS01640		Derived by automated computational analysis using gene prediction method: Protein Homology.	mannitol-1-phosphate 5-dehydrogenase	312425	1155	yes
OG1RF_RS01645		Derived by automated computational analysis using gene prediction method: Protein Homology.	oxidoreductase	313648	1116	yes
OG1RF_RS01650		Derived by automated computational analysis using gene prediction method: Protein Homology.	NAD-binding protein	314842	639	yes
OG1RF_RS01655		Derived by automated computational analysis using gene prediction method: Protein Homology.	RND transporter	315801	1179	yes
OG1RF_RS01660		Derived by automated computational analysis using gene prediction method: Protein Homology.	ABC transporter ATP-binding protein	316989	711	yes
OG1RF_RS01665		Derived by automated computational analysis using gene prediction method: Protein Homology.	ABC transporter permease	317696	1230	yes
OG1RF_RS01680		Derived by automated computational analysis using gene prediction method: Protein Homology.	DUF4811 domain-containing protein	320375	705	yes
OG1RF_RS01685		Derived by automated computational analysis using gene prediction method: Protein Homology.	MFS transporter	321079	1518	yes
OG1RF_RS01690		Derived by automated computational analysis using gene prediction method: Protein Homology.	MerR family transcriptional regulator	322709	456	yes
OG1RF_RS01695		Derived by automated computational analysis using gene prediction method: Protein Homology.	IclR family transcriptional regulator	323295	753	yes
OG1RF_RS01700		Derived by automated computational analysis using gene prediction method: Protein Homology.	bifunctional 2-keto-4-hydroxyglutarate aldolase/2-keto-3-deoxy-6-phosphogluconate aldolase	324208	648	yes
OG1RF_RS01705		Derived by automated computational analysis using gene prediction method: Protein Homology.	2-dehydro-3-deoxygluconokinase	324860	1008	yes
OG1RF_RS01710		Derived by automated computational analysis using gene prediction method: Protein Homology.	5-keto-4-deoxyuronate isomerase	325889	831	yes
OG1RF_RS01715		Involved in the nonphosphorylative, ketogenic oxidation of glucose and oxidizes gluconate to 5-ketogluconate; Derived by automated computational analysis using gene prediction method: Protein Homology.	gluconate 5-dehydrogenase	326741	789	yes
OG1RF_RS01775		Derived by automated computational analysis using gene prediction method: Protein Homology.	hypothetical protein	338885	201	yes
OG1RF_RS01780		Derived by automated computational analysis using gene prediction method: Protein Homology.	MFS transporter	339192	1482	yes
OG1RF_RS01790		Derived by automated computational analysis using gene prediction method: Protein Homology.	peptidase M23	341491	600	yes
OG1RF_RS01795		Derived by automated computational analysis using gene prediction method: Protein Homology.	competence protein ComA	342160	372	yes
OG1RF_RS01800		Derived by automated computational analysis using gene prediction method: Protein Homology.	1,4-dihydroxy-2-naphthoyl-CoA synthase	342705	816	yes
OG1RF_RS01805		Derived by automated computational analysis using gene prediction method: Protein Homology.	2-succinylbenzoate-CoA ligase	343525	1458	yes
OG1RF_RS01810		Derived by automated computational analysis using gene prediction method: Protein Homology.	menaquinone-specific isochorismate synthase	344979	1368	yes
OG1RF_RS01815		Derived by automated computational analysis using gene prediction method: Protein Homology.	2-succinyl-5-enolpyruvyl-6-hydroxy-3- cyclohexene-1-carboxylate synthase	346346	1734	yes
OG1RF_RS01820		Derived by automated computational analysis using gene prediction method: Protein Homology.	2-succinyl-6-hydroxy-2, 4-cyclohexadiene-1-carboxylate synthase	348088	804	yes
OG1RF_RS01825		Derived by automated computational analysis using gene prediction method: Protein Homology.	o-succinylbenzoate synthase	348892	1104	yes
OG1RF_RS01830		Derived by automated computational analysis using gene prediction method: Protein Homology.	glucosamine-6-phosphate deaminase	350052	699	yes
OG1RF_RS01835		Derived by automated computational analysis using gene prediction method: Protein Homology.	acetate--CoA ligase	351002	1527	yes
OG1RF_RS01840		Derived by automated computational analysis using gene prediction method: Protein Homology.	osmotically inducible protein C	352749	402	yes
OG1RF_RS01845		Derived by automated computational analysis using gene prediction method: Protein Homology.	anion permease	353194	780	yes
OG1RF_RS01855		Derived by automated computational analysis using gene prediction method: Protein Homology.	PTS mannose transporter subunit IID	354930	819	yes
OG1RF_RS01860		Derived by automated computational analysis using gene prediction method: Protein Homology.	PTS mannose transporter subunit IID	355779	477	yes
OG1RF_RS01865		Derived by automated computational analysis using gene prediction method: Protein Homology.	MurR/RpiR family transcriptional regulator	356272	852	yes
OG1RF_RS01870		Derived by automated computational analysis using gene prediction method: Protein Homology.	N-acetylmuramic acid 6-phosphate etherase	357126	903	yes
OG1RF_RS01875		Derived by automated computational analysis using gene prediction method: Protein Homology.	serine hydrolase	358041	990	yes
OG1RF_RS01880		Derived by automated computational analysis using gene prediction method: Protein Homology.	PTS fructose transporter subunit IIA	359040	420	yes
OG1RF_RS01885		Derived by automated computational analysis using gene prediction method: Protein Homology.	hypothetical protein	359494	810	yes
OG1RF_RS01890		Derived by automated computational analysis using gene prediction method: Protein Homology.	superoxide dismutase [Fe]	360497	609	yes
OG1RF_RS01895		Derived by automated computational analysis using gene prediction method: Protein Homology.	diaminopimelate epimerase	361253	981	yes
OG1RF_RS01900		Derived by automated computational analysis using gene prediction method: Protein Homology.	LytR family transcriptional regulator	362383	1209	yes
OG1RF_RS01905		Derived by automated computational analysis using gene prediction method: Protein Homology.	glucosamine-6-phosphate deaminase	363721	702	yes
OG1RF_RS01910		Derived by automated computational analysis using gene prediction method: Protein Homology.	magnesium transporter MgtC	364518	702	yes
OG1RF_RS01925		Derived by automated computational analysis using gene prediction method: Protein Homology.	ribonucleoside-diphosphate reductase	367319	966	yes
OG1RF_RS01930		Catalyzes the rate-limiting step in dNTP synthesis; Derived by automated computational analysis using gene prediction method: Protein Homology.	ribonucleoside-diphosphate reductase subunit alpha	368485	2160	yes
OG1RF_RS01940		Derived by automated computational analysis using gene prediction method: Protein Homology.	NrdH-redoxin	371004	225	yes
OG1RF_RS01945		Derived by automated computational analysis using gene prediction method: Protein Homology.	ferrous iron transporter A	371741	474	yes
OG1RF_RS01950		Derived by automated computational analysis using gene prediction method: Protein Homology.	ferrous iron transport protein B	372211	2151	yes
OG1RF_RS01955		Derived by automated computational analysis using gene prediction method: Protein Homology.	hypothetical protein	374368	138	yes
OG1RF_RS01965		Derived by automated computational analysis using gene prediction method: Protein Homology.	glyoxal reductase	374974	840	yes
OG1RF_RS01970		Derived by automated computational analysis using gene prediction method: Protein Homology.	glyoxalase/bleomycin resistance/dioxygenase family protein	375836	483	yes
OG1RF_RS01975		Derived by automated computational analysis using gene prediction method: Protein Homology.	cardiolipin synthase	376485	1446	yes
OG1RF_RS01980		Derived by automated computational analysis using gene prediction method: Protein Homology.	Tyrosine--tRNA ligase 1	378628	1257	yes
OG1RF_RS01985		Derived by automated computational analysis using gene prediction method: Protein Homology.	tyrosine decarboxylase	380135	1911	yes
OG1RF_RS01990		Derived by automated computational analysis using gene prediction method: Protein Homology.	amino acid permease	382248	1419	yes
OG1RF_RS01995		Derived by automated computational analysis using gene prediction method: Protein Homology.	Na+/H+ antiporter NhaC	383791	1407	yes
OG1RF_RS02000		Derived by automated computational analysis using gene prediction method: Protein Homology.	hypothetical protein	385553	918	yes
OG1RF_RS02005		Derived by automated computational analysis using gene prediction method: Protein Homology.	hypothetical protein	386522	450	yes
OG1RF_RS02010		Derived by automated computational analysis using gene prediction method: Protein Homology.	phosphatidylglycerophosphatase A	387110	507	yes
OG1RF_RS02015		Derived by automated computational analysis using gene prediction method: Protein Homology.	hypothetical protein	387644	108	yes
OG1RF_RS02020		Derived by automated computational analysis using gene prediction method: Protein Homology.	L-lactate dehydrogenase	387748	954	yes
OG1RF_RS02025		Derived by automated computational analysis using gene prediction method: Protein Homology.	DUF4809 domain-containing protein	388869	363	yes
OG1RF_RS02030		Derived by automated computational analysis using gene prediction method: Protein Homology.	DUF4809 domain-containing protein	389247	411	yes
OG1RF_RS02035		Derived by automated computational analysis using gene prediction method: Protein Homology.	LysR family transcriptional regulator	389705	828	yes
OG1RF_RS02040		Derived by automated computational analysis using gene prediction method: Protein Homology.	C4-dicarboxylate ABC transporter	390674	969	yes
OG1RF_RS02045		Derived by automated computational analysis using gene prediction method: Protein Homology.	epimerase	391665	960	yes
OG1RF_RS02055		Derived by automated computational analysis using gene prediction method: Protein Homology.	nitroreductase	393097	618	yes
OG1RF_RS02060		Derived by automated computational analysis using gene prediction method: Protein Homology.	lipoate--protein ligase A	393902	1014	yes
OG1RF_RS02075		Derived by automated computational analysis using gene prediction method: Protein Homology.	hypothetical protein	396598	279	yes
OG1RF_RS02080		Derived by automated computational analysis using gene prediction method: Protein Homology.	LacI family transcriptional regulator	396881	936	yes
OG1RF_RS02085		Derived by automated computational analysis using gene prediction method: Protein Homology.	nitroreductase	397987	597	yes
OG1RF_RS02090		Derived by automated computational analysis using gene prediction method: Protein Homology.	glyoxalase	398626	846	yes
OG1RF_RS02100		Derived by automated computational analysis using gene prediction method: Protein Homology.	Xaa-Pro aminopeptidase	400375	1401	yes
OG1RF_RS02105		Derived by automated computational analysis using gene prediction method: Protein Homology.	DNA polymerase	401863	651	yes
OG1RF_RS02115		Derived by automated computational analysis using gene prediction method: Protein Homology.	M3B subfamily peptidase	404053	1809	yes
OG1RF_RS02120		Derived by automated computational analysis using gene prediction method: Protein Homology.	membrane protein	406007	510	yes
OG1RF_RS02125		Derived by automated computational analysis using gene prediction method: Protein Homology.	YebC/PmpR family DNA-binding transcriptional regulator	406647	729	yes
OG1RF_RS02130		Derived by automated computational analysis using gene prediction method: Protein Homology.	hypothetical protein	407428	471	yes
OG1RF_RS02135		Derived by automated computational analysis using gene prediction method: Protein Homology.	hypothetical protein	407974	174	yes
OG1RF_RS02140		Derived by automated computational analysis using gene prediction method: Protein Homology.	glyoxalase	408260	975	yes
OG1RF_RS02145		Derived by automated computational analysis using gene prediction method: Protein Homology.	hypothetical protein	409265	573	yes
OG1RF_RS02155		Derived by automated computational analysis using gene prediction method: Protein Homology.	polysaccharide biosynthesis protein	411634	1650	yes
OG1RF_RS02160		Derived by automated computational analysis using gene prediction method: Protein Homology.	16S rRNA pseudouridine(516) synthase	413353	774	yes
OG1RF_RS02165		Derived by automated computational analysis using gene prediction method: Protein Homology.	dipeptidase PepV	414260	1416	yes
OG1RF_RS02170		Derived by automated computational analysis using gene prediction method: Protein Homology.	hypothetical protein	415820	234	yes
OG1RF_RS02205		Derived by automated computational analysis using gene prediction method: Protein Homology.	ABC transporter ATPase	425049	951	yes
OG1RF_RS02210		Derived by automated computational analysis using gene prediction method: Protein Homology.	glycine/betaine ABC transporter permease	426003	1518	yes
OG1RF_RS02215		Derived by automated computational analysis using gene prediction method: Protein Homology.	arginine repressor	427662	456	yes
OG1RF_RS02225		Derived by automated computational analysis using gene prediction method: Protein Homology.	acetyltransferase	429683	555	yes
OG1RF_RS02230		Derived by automated computational analysis using gene prediction method: Protein Homology.	RNA pseudouridylate synthase	430361	852	yes
OG1RF_RS02235		Derived by automated computational analysis using gene prediction method: Protein Homology.	penicillin-binding protein 1A	431567	2187	yes
OG1RF_RS02240		Derived by automated computational analysis using gene prediction method: Protein Homology.	hypothetical protein	433816	342	yes
OG1RF_RS02245		Derived by automated computational analysis using gene prediction method: Protein Homology.	DNA repair exonuclease	434313	1236	yes
OG1RF_RS02250		Derived by automated computational analysis using gene prediction method: Protein Homology.	hypothetical protein	435545	2712	yes
OG1RF_RS02255		catalyzes the exonucleic cleavage of mRNA yielding nucleioside 5'-phosphates; Derived by automated computational analysis using gene prediction method: Protein Homology.	3'-5' exoribonuclease YhaM	438253	945	yes
OG1RF_RS02260		Derived by automated computational analysis using gene prediction method: Protein Homology.	foldase	439237	1029	yes
OG1RF_RS02265		Derived by automated computational analysis using gene prediction method: Protein Homology.	hypothetical protein	440429	345	yes
OG1RF_RS02270		Derived by automated computational analysis using gene prediction method: Protein Homology.	histidine triad protein	440774	426	yes
OG1RF_RS02275		Derived by automated computational analysis using gene prediction method: Protein Homology.	ABC transporter ATP-binding protein	441415	738	yes
OG1RF_RS02280		Derived by automated computational analysis using gene prediction method: Protein Homology.	multidrug ABC transporter permease	442154	1212	yes
OG1RF_RS02285		Derived by automated computational analysis using gene prediction method: Protein Homology.	aminoglycoside phosphotransferase	443494	780	yes
OG1RF_RS02290		Derived by automated computational analysis using gene prediction method: Protein Homology.	tRNA (guanosine(46)-N7)-methyltransferase TrmB	444346	645	yes
OG1RF_RS02295		Derived by automated computational analysis using gene prediction method: Protein Homology.	MurR/RpiR family transcriptional regulator	445050	747	yes
OG1RF_RS02300		Derived by automated computational analysis using gene prediction method: Protein Homology.	1-phosphofructokinase	445975	927	yes
OG1RF_RS02310		Derived by automated computational analysis using gene prediction method: Protein Homology.	PTS fructose transporter subunit IIA	448352	462	yes
OG1RF_RS02315		Derived by automated computational analysis using gene prediction method: Protein Homology.	tagatose 1,6-diphosphate aldolase	448810	978	yes
OG1RF_RS02320		Derived by automated computational analysis using gene prediction method: Protein Homology.	hypothetical protein	449976	534	yes
OG1RF_RS02325		Derived by automated computational analysis using gene prediction method: Protein Homology.	acetyltransferase	450597	432	yes
OG1RF_RS02330		Derived by automated computational analysis using gene prediction method: Protein Homology.	AI-2E family transporter	451173	1146	yes
OG1RF_RS02335		Derived by automated computational analysis using gene prediction method: Protein Homology.	hemolysin	452493	1380	yes
OG1RF_RS02340		Derived by automated computational analysis using gene prediction method: Protein Homology.	peptide chain release factor 3	454046	1575	yes
OG1RF_RS02345		Derived by automated computational analysis using gene prediction method: Protein Homology.	hypothetical protein	455794	444	yes
OG1RF_RS02350		Derived by automated computational analysis using gene prediction method: Protein Homology.	DUF421 domain-containing protein	456253	648	yes
OG1RF_RS02355		Derived by automated computational analysis using gene prediction method: Protein Homology.	hypothetical protein	456967	1071	yes
OG1RF_RS02360		Derived by automated computational analysis using gene prediction method: Protein Homology.	hypothetical protein	458080	315	yes
OG1RF_RS02365		Derived by automated computational analysis using gene prediction method: Protein Homology.	ATP-dependent Clp protease ATP-binding protein	458589	2253	yes
OG1RF_RS02375		Derived by automated computational analysis using gene prediction method: Protein Homology.	hypothetical protein	461131	192	yes
OG1RF_RS02380		Derived by automated computational analysis using gene prediction method: Protein Homology.	phosphocarrier protein HPr	461493	267	yes
OG1RF_RS02385		Derived by automated computational analysis using gene prediction method: Protein Homology.	phosphoenolpyruvate--protein phosphotransferase	461759	1728	yes
OG1RF_RS02390		Derived by automated computational analysis using gene prediction method: Protein Homology.	hypothetical protein	463531	945	yes
OG1RF_RS02405		Derived by automated computational analysis using gene prediction method: Protein Homology.	trigger factor	468077	1284	yes
OG1RF_RS02410		Derived by automated computational analysis using gene prediction method: Protein Homology.	hypothetical protein	469472	663	yes
OG1RF_RS02415		Derived by automated computational analysis using gene prediction method: Protein Homology.	PTS fructose transporter subunit IIC	470181	1923	yes
OG1RF_RS02420		Derived by automated computational analysis using gene prediction method: Protein Homology.	1-phosphofructokinase	472127	918	yes
OG1RF_RS02425		Derived by automated computational analysis using gene prediction method: Protein Homology.	DeoR family transcriptional regulator	473041	753	yes
OG1RF_RS02430		Derived by automated computational analysis using gene prediction method: Protein Homology.	ATP synthase F0 subunit A	473932	1560	yes
OG1RF_RS02435		Derived by automated computational analysis using gene prediction method: Protein Homology.	DNA helicase PcrA	475656	2259	yes
OG1RF_RS02440	ligA	this protein catalyzes the formation of phosphodiester linkages between 5'-phosphoryl and 3'-hydroxyl groups in double-stranded DNA using NAD as a coenzyme and as the energy source for the reaction; essential for DNA replication and repair of damaged DNA; similar to ligase LigB; Derived by automated computational analysis using gene prediction method: Protein Homology.	DNA ligase (NAD(+)) LigA	478040	2031	yes
OG1RF_RS02445		Derived by automated computational analysis using gene prediction method: Protein Homology.	hypothetical protein	480218	117	yes
OG1RF_RS02450		Derived by automated computational analysis using gene prediction method: Protein Homology.	aspartyl/glutamyl-tRNA(Asn/Gln) amidotransferase subunit C	480652	306	yes
OG1RF_RS02455	gatA	allows the formation of correctly charged Asn-tRNA(Asn) or Gln-tRNA(Gln) through the transamidation of misacylated Asp-tRNA(Asn) or Glu-tRNA(Gln) in organisms which lack either or both of asparaginyl-tRNA or glutaminyl-tRNA synthetases; reaction takes place in the presence of glutamine and ATP through an activated phospho-Asp-tRNA(Asn) or phospho-Glu-tRNA; Derived by automated computational analy…	glutamyl-tRNA(Gln) amidotransferase subunit A	480957	1470	yes
OG1RF_RS02460		Derived by automated computational analysis using gene prediction method: Protein Homology.	aspartyl/glutamyl-tRNA(Asn/Gln) amidotransferase subunit B	482426	1431	yes
OG1RF_RS02465		Derived by automated computational analysis using gene prediction method: Protein Homology.	diacylglycerol kinase	483875	1089	yes
OG1RF_RS02470		Derived by automated computational analysis using gene prediction method: Protein Homology.	23S rRNA (uracil-5-)-methyltransferase RumA	485163	1374	yes
OG1RF_RS02480		Derived by automated computational analysis using gene prediction method: Protein Homology.	thiol reductase thioredoxin	486818	318	yes
OG1RF_RS02485		Derived by automated computational analysis using gene prediction method: Protein Homology.	helix-turn-helix transcriptional regulator	487178	846	yes
OG1RF_RS02490		catalyzes the formation of putrescine from carbamoyl-putrescine during agmatine degradation; Derived by automated computational analysis using gene prediction method: Protein Homology.	putrescine carbamoyltransferase	488422	1020	yes
OG1RF_RS02495		Derived by automated computational analysis using gene prediction method: Protein Homology.	amino acid:proton antiporter	489508	1377	yes
OG1RF_RS02505		Derived by automated computational analysis using gene prediction method: Protein Homology.	carbamate kinase	491986	930	yes
OG1RF_RS02510		Derived by automated computational analysis using gene prediction method: Protein Homology.	amidase	493112	1587	yes
OG1RF_RS02515		Derived by automated computational analysis using gene prediction method: Protein Homology.	hypothetical protein	494889	144	yes
OG1RF_RS02520		Derived by automated computational analysis using gene prediction method: Protein Homology.	nicotinamide mononucleotide transporter PnuC	495271	681	yes
OG1RF_RS02525		Derived by automated computational analysis using gene prediction method: Protein Homology.	deoxyadenosine kinase	495960	645	yes
OG1RF_RS02530		Derived by automated computational analysis using gene prediction method: Protein Homology.	hypothetical protein	496954	432	yes
OG1RF_RS02535		Derived by automated computational analysis using gene prediction method: Protein Homology.	hypothetical protein	497498	387	yes
OG1RF_RS02540		Derived by automated computational analysis using gene prediction method: Protein Homology.	hypothetical protein	497931	336	yes
OG1RF_RS02545		Derived by automated computational analysis using gene prediction method: Protein Homology.	L-cystine transporter tcyP	498564	1392	yes
OG1RF_RS02550		Derived by automated computational analysis using gene prediction method: Protein Homology.	glyoxalase	500087	381	yes
OG1RF_RS02555		Derived by automated computational analysis using gene prediction method: Protein Homology.	serine hydrolase	500620	1167	yes
OG1RF_RS02565		Derived by automated computational analysis using gene prediction method: Protein Homology.	sulfurtransferase	503229	951	yes
OG1RF_RS02570		Derived by automated computational analysis using gene prediction method: Protein Homology.	cell wall surface anchor protein	504403	339	yes
OG1RF_RS02575		Derived by automated computational analysis using gene prediction method: Protein Homology.	cell surface protein	504741	732	yes
OG1RF_RS02580		Derived by automated computational analysis using gene prediction method: Protein Homology.	cell surface protein	505489	780	yes
OG1RF_RS02585		Derived by automated computational analysis using gene prediction method: Protein Homology.	legume lectins beta domain protein	506288	2100	yes
OG1RF_RS02590		Derived by automated computational analysis using gene prediction method: Protein Homology.	cell surface protein	508410	741	yes
OG1RF_RS02595		Derived by automated computational analysis using gene prediction method: Protein Homology.	cell wall surface anchor protein	509226	1095	yes
OG1RF_RS02600		Derived by automated computational analysis using gene prediction method: Protein Homology.	hypothetical protein	510522	450	yes
OG1RF_RS02610		Derived by automated computational analysis using gene prediction method: Protein Homology.	heavy metal translocating P-type ATPase	512533	1905	yes
OG1RF_RS02615		Derived by automated computational analysis using gene prediction method: Protein Homology.	magnesium transporter MgtC	514473	720	yes
OG1RF_RS02620		Derived by automated computational analysis using gene prediction method: Protein Homology.	peptide ABC transporter ATP-binding protein	515240	738	yes
OG1RF_RS02625		Derived by automated computational analysis using gene prediction method: Protein Homology.	glutamine ABC transporter substrate-binding protein GlnH	515979	2169	yes
OG1RF_RS02630		Derived by automated computational analysis using gene prediction method: Protein Homology.	excinuclease ABC subunit B	518426	1998	yes
OG1RF_RS02635		Derived by automated computational analysis using gene prediction method: Protein Homology.	excinuclease ABC subunit A	520541	2820	yes
OG1RF_RS02640		Derived by automated computational analysis using gene prediction method: Protein Homology.	hypothetical protein	523532	795	yes
OG1RF_RS02645		Derived by automated computational analysis using gene prediction method: Protein Homology.	RNase adaptor protein RapZ	524492	888	yes
OG1RF_RS02650		Derived by automated computational analysis using gene prediction method: Protein Homology.	hypothetical protein	525379	996	yes
OG1RF_RS02655		Derived by automated computational analysis using gene prediction method: Protein Homology.	sporulation regulator WhiA	526408	936	yes
OG1RF_RS02660		Derived by automated computational analysis using gene prediction method: Protein Homology.	PEP phosphonomutase	527577	924	yes
OG1RF_RS02665		Derived by automated computational analysis using gene prediction method: Protein Homology.	thioredoxin	528614	519	yes
OG1RF_RS02670		Derived by automated computational analysis using gene prediction method: Protein Homology.	ATP-dependent Clp protease proteolytic subunit	529178	594	yes
OG1RF_RS02675		Derived by automated computational analysis using gene prediction method: Protein Homology.	hypothetical protein	529967	519	yes
OG1RF_RS02680		Derived by automated computational analysis using gene prediction method: Protein Homology.	membrane protein	530505	405	yes
OG1RF_RS02695		Derived by automated computational analysis using gene prediction method: Protein Homology.	hypothetical protein	535306	510	yes
OG1RF_RS02700		Derived by automated computational analysis using gene prediction method: Protein Homology.	glycerophosphoryl diester phosphodiesterase	535845	1788	yes
OG1RF_RS02705		Derived by automated computational analysis using gene prediction method: Protein Homology.	DNA mismatch repair protein MutT	537658	408	yes
OG1RF_RS02720		Derived by automated computational analysis using gene prediction method: Protein Homology.	RNA polymerase factor sigma-54	539304	1314	yes
OG1RF_RS02725		Derived by automated computational analysis using gene prediction method: Protein Homology.	acyltransferase	540818	1878	yes
OG1RF_RS02730		Derived by automated computational analysis using gene prediction method: Protein Homology.	S-adenosylmethionine synthase	542911	1185	yes
OG1RF_RS02735		Derived by automated computational analysis using gene prediction method: Protein Homology.	MFS transporter	544265	1467	yes
OG1RF_RS02740		Derived by automated computational analysis using gene prediction method: Protein Homology.	tributyrin esterase	545770	792	yes
OG1RF_RS02745		Derived by automated computational analysis using gene prediction method: Protein Homology.	TetR family transcriptional regulator	546642	663	yes
OG1RF_RS02750		Derived by automated computational analysis using gene prediction method: Protein Homology.	ABC transporter ATP-binding protein	547558	1716	yes
OG1RF_RS02755		Derived by automated computational analysis using gene prediction method: Protein Homology.	multidrug ABC transporter permease	549273	1770	yes
OG1RF_RS13330		Derived by automated computational analysis using gene prediction method: Protein Homology.	hypothetical protein	551244	210	yes
OG1RF_RS02765		Derived by automated computational analysis using gene prediction method: Protein Homology.	TetR family transcriptional regulator	551452	606	yes
OG1RF_RS02770		Derived by automated computational analysis using gene prediction method: Protein Homology.	ABC transporter permease	552196	1080	yes
OG1RF_RS02775		Derived by automated computational analysis using gene prediction method: Protein Homology.	peptide ABC transporter ATP-binding protein	553280	669	yes
OG1RF_RS02780		Derived by automated computational analysis using gene prediction method: Protein Homology.	rRNA methyltransferase	554006	564	yes
OG1RF_RS02785		Derived by automated computational analysis using gene prediction method: Protein Homology.	TIGR01212 family radical SAM protein	554569	969	yes
OG1RF_RS02790		Derived by automated computational analysis using gene prediction method: Protein Homology.	phosphatase PAP2 family protein	555553	651	yes
OG1RF_RS02795		Derived by automated computational analysis using gene prediction method: Protein Homology.	hypothetical protein	556371	1026	yes
OG1RF_RS02800		Derived by automated computational analysis using gene prediction method: Protein Homology.	hypothetical protein	557396	660	yes
OG1RF_RS02805		Derived by automated computational analysis using gene prediction method: Protein Homology.	peptidoglycan-binding protein LysM	558372	2214	yes
OG1RF_RS02810		Derived by automated computational analysis using gene prediction method: Protein Homology.	leucine--tRNA ligase	560990	2415	yes
OG1RF_RS02820		Derived by automated computational analysis using gene prediction method: Protein Homology.	hypothetical protein	563780	444	yes
OG1RF_RS02830		Derived by automated computational analysis using gene prediction method: Protein Homology.	polar amino acid ABC transporter ATP-binding protein	565243	636	yes
OG1RF_RS02835		Derived by automated computational analysis using gene prediction method: Protein Homology.	amino acid ABC transporter permease	565891	642	yes
OG1RF_RS02840		Derived by automated computational analysis using gene prediction method: Protein Homology.	peptide ABC transporter substrate-binding protein	567367	1632	yes
OG1RF_RS02845		Derived by automated computational analysis using gene prediction method: Protein Homology.	GlsB/YeaQ/YmgE family stress response membrane protein	569105	249	yes
OG1RF_RS02895		Derived by automated computational analysis using gene prediction method: Protein Homology.	GTP cyclohydrolase	582357	324	yes
OG1RF_RS02900		Derived by automated computational analysis using gene prediction method: Protein Homology.	50S ribosomal protein L25/general stress protein Ctc	582932	609	yes
OG1RF_RS13340		Derived by automated computational analysis using gene prediction method: Protein Homology.	hypothetical protein	583567	180	yes
OG1RF_RS02905		Derived by automated computational analysis using gene prediction method: Protein Homology.	16S rRNA pseudouridine(516) synthase	583871	783	yes
OG1RF_RS02910		Derived by automated computational analysis using gene prediction method: Protein Homology.	noncanonical pyrimidine nucleotidase, YjjG family	584650	681	yes
OG1RF_RS02915		Derived by automated computational analysis using gene prediction method: Protein Homology.	N-acetyltransferase	585365	456	yes
OG1RF_RS02920		Derived by automated computational analysis using gene prediction method: Protein Homology.	uridine kinase	585995	630	yes
OG1RF_RS02925		Derived by automated computational analysis using gene prediction method: Protein Homology.	mRNA interferase PemK	586793	342	yes
OG1RF_RS02930		Derived by automated computational analysis using gene prediction method: Protein Homology.	trans-1,2-dihydrobenzene-1,2-diol dehydrogenase	587238	966	yes
OG1RF_RS02935		Derived by automated computational analysis using gene prediction method: Protein Homology.	transcriptional antiterminator	588573	1920	yes
OG1RF_RS02945		Derived by automated computational analysis using gene prediction method: Protein Homology.	hypothetical protein	590796	357	yes
OG1RF_RS02955		Derived by automated computational analysis using gene prediction method: Protein Homology.	membrane protein	591555	780	yes
OG1RF_RS02960		Derived by automated computational analysis using gene prediction method: Protein Homology.	membrane protein	592354	696	yes
OG1RF_RS02965		Derived by automated computational analysis using gene prediction method: Protein Homology.	PTS cellbiose transporter subunit IIC	593180	1314	yes
OG1RF_RS02970		Derived by automated computational analysis using gene prediction method: Protein Homology.	hypothetical protein	594570	249	yes
OG1RF_RS02975		Derived by automated computational analysis using gene prediction method: Protein Homology.	hypothetical protein	594827	1089	yes
OG1RF_RS02980		Derived by automated computational analysis using gene prediction method: Protein Homology.	amidohydrolase/deacetylase family metallohydrolase	595924	1110	yes
OG1RF_RS02995		Derived by automated computational analysis using gene prediction method: Protein Homology.	carbohydrate kinase	598886	1011	yes
OG1RF_RS03000		Derived by automated computational analysis using gene prediction method: Protein Homology.	hypothetical protein	599990	1029	yes
OG1RF_RS03005		Derived by automated computational analysis using gene prediction method: Protein Homology.	DUF188 domain-containing protein	601015	447	yes
OG1RF_RS03010		Derived by automated computational analysis using gene prediction method: Protein Homology.	D-alanine--D-alanine ligase A	601591	1071	yes
OG1RF_RS03015		Derived by automated computational analysis using gene prediction method: Protein Homology.	UDP-N-acetylmuramoylalanyl-D-glutamyl-2, 6-diaminopimelate--D-alanyl-D-alanine ligase	602740	1374	yes
OG1RF_RS13345		Derived by automated computational analysis using gene prediction method: Protein Homology.	hypothetical protein	604121	201	yes
OG1RF_RS03020		Derived by automated computational analysis using gene prediction method: Protein Homology.	DEAD/DEAH box helicase	604353	1611	yes
OG1RF_RS03025		Derived by automated computational analysis using gene prediction method: Protein Homology.	hypothetical protein	606024	267	yes
OG1RF_RS03030		Derived by automated computational analysis using gene prediction method: Protein Homology.	holo-ACP synthase	606595	354	yes
OG1RF_RS03035		Derived by automated computational analysis using gene prediction method: Protein Homology.	alanine racemase	606978	1116	yes
OG1RF_RS03040		Derived by automated computational analysis using gene prediction method: Protein Homology.	mRNA interferase PemK	608109	378	yes
OG1RF_RS03045		Derived by automated computational analysis using gene prediction method: Protein Homology.	hypothetical protein	608805	696	yes
OG1RF_RS03060		Derived by automated computational analysis using gene prediction method: Protein Homology.	S26 family signal peptidase	611209	726	yes
OG1RF_RS03070		Derived by automated computational analysis using gene prediction method: Protein Homology.	aldo/keto reductase	613641	753	yes
OG1RF_RS03075		Derived by automated computational analysis using gene prediction method: Protein Homology.	hypothetical protein	614472	231	yes
OG1RF_RS03085		Derived by automated computational analysis using gene prediction method: Protein Homology.	cation transporter	617710	1170	yes
OG1RF_RS03090		Derived by automated computational analysis using gene prediction method: Protein Homology.	amino acid permease	619177	1824	yes
OG1RF_RS03095		Derived by automated computational analysis using gene prediction method: Protein Homology.	N-acetyltransferase	621035	465	yes
OG1RF_RS03100		Derived by automated computational analysis using gene prediction method: Protein Homology.	amino acid ABC transporter permease	621571	663	yes
OG1RF_RS03105		Derived by automated computational analysis using gene prediction method: Protein Homology.	osmoprotectant ABC transporter substrate-binding protein	622237	924	yes
OG1RF_RS03110		Derived by automated computational analysis using gene prediction method: Protein Homology.	choline ABC transporter permease	623160	636	yes
OG1RF_RS03115		Derived by automated computational analysis using gene prediction method: Protein Homology.	glycine/betaine ABC transporter ATP-binding protein	623799	1194	yes
OG1RF_RS03120		Derived by automated computational analysis using gene prediction method: Protein Homology.	glyoxalase	625619	891	yes
OG1RF_RS03125		Derived by automated computational analysis using gene prediction method: Protein Homology.	tRNA preQ1(34) S-adenosylmethionine ribosyltransferase-isomerase QueA	626675	1032	yes
OG1RF_RS03130		Derived by automated computational analysis using gene prediction method: Protein Homology.	transcriptional regulator	628051	249	yes
OG1RF_RS03135		Derived by automated computational analysis using gene prediction method: Protein Homology.	calcium-translocating P-type ATPase, PMCA-type	629179	2646	yes
OG1RF_RS03140		Derived by automated computational analysis using gene prediction method: Protein Homology.	potassium transporter Kup	632158	2007	yes
OG1RF_RS03145		Derived by automated computational analysis using gene prediction method: Protein Homology.	transcriptional regulator	634234	699	yes
OG1RF_RS03150		Derived by automated computational analysis using gene prediction method: Protein Homology.	copper-translocating P-type ATPase	635097	2106	yes
OG1RF_RS03160		Derived by automated computational analysis using gene prediction method: Protein Homology.	aldo/keto reductase	638819	912	yes
OG1RF_RS03165		Derived by automated computational analysis using gene prediction method: Protein Homology.	DNA polymerase I	639918	2649	yes
OG1RF_RS03170		Derived by automated computational analysis using gene prediction method: Protein Homology.	DNA-formamidopyrimidine glycosylase	642666	843	yes
OG1RF_RS03175		Derived by automated computational analysis using gene prediction method: Protein Homology.	dephospho-CoA kinase	643505	600	yes
OG1RF_RS03180		Derived by automated computational analysis using gene prediction method: Protein Homology.	transcriptional regulator NrdR	644284	483	yes
OG1RF_RS03185		Derived by automated computational analysis using gene prediction method: Protein Homology.	helicase DnaB	644782	1410	yes
OG1RF_RS03190		Derived by automated computational analysis using gene prediction method: Protein Homology.	primosomal protein DnaI	646188	933	yes
OG1RF_RS03195		Derived by automated computational analysis using gene prediction method: Protein Homology.	hypothetical protein	647337	1074	yes
OG1RF_RS03205		Derived by automated computational analysis using gene prediction method: Protein Homology.	hypothetical protein	649934	1584	yes
OG1RF_RS03210		Derived by automated computational analysis using gene prediction method: Protein Homology.	glycosyl transferase family 2	651514	1263	yes
OG1RF_RS03215		Derived by automated computational analysis using gene prediction method: Protein Homology.	hypothetical protein	652791	2067	yes
OG1RF_RS03220		Derived by automated computational analysis using gene prediction method: Protein Homology.	hypothetical protein	654859	849	yes
OG1RF_RS03225		Derived by automated computational analysis using gene prediction method: Protein Homology.	hypothetical protein	655723	312	yes
OG1RF_RS03230		catalyzes the formation of oxalozcetate and L-glutamate from L-aspartate and 2-oxoglutarate; Derived by automated computational analysis using gene prediction method: Protein Homology.	aspartate aminotransferase	656082	1155	yes
OG1RF_RS03240		Derived by automated computational analysis using gene prediction method: Protein Homology.	glutamate ABC transporter permease	657967	1464	yes
OG1RF_RS03245		Derived by automated computational analysis using gene prediction method: Protein Homology.	iron-containing alcohol dehydrogenase	659619	1089	yes
OG1RF_RS03250		Derived by automated computational analysis using gene prediction method: Protein Homology.	tRNA guanosine(34) transglycosylase Tgt	660866	1146	yes
OG1RF_RS03255		Derived by automated computational analysis using gene prediction method: Protein Homology.	preprotein translocase subunit YajC	662093	378	yes
OG1RF_RS03260		Derived by automated computational analysis using gene prediction method: Protein Homology.	hypothetical protein	662750	288	yes
OG1RF_RS03265		Derived by automated computational analysis using gene prediction method: Protein Homology.	bifunctional acetaldehyde-CoA/alcohol dehydrogenase	663194	2598	yes
OG1RF_RS03275		Derived by automated computational analysis using gene prediction method: Protein Homology.	phosphomevalonate kinase	666863	1107	yes
OG1RF_RS03280		Derived by automated computational analysis using gene prediction method: Protein Homology.	diphosphomevalonate decarboxylase	667972	996	yes
OG1RF_RS03285		Derived by automated computational analysis using gene prediction method: Protein Homology.	mevalonate kinase	668967	945	yes
OG1RF_RS03290		Derived by automated computational analysis using gene prediction method: Protein Homology.	hypothetical protein	670181	636	yes
OG1RF_RS03295		Derived by automated computational analysis using gene prediction method: Protein Homology.	FUSC family protein	670813	1074	yes
OG1RF_RS03300		Derived by automated computational analysis using gene prediction method: Protein Homology.	peptide ABC transporter substrate-binding protein	672130	1671	yes
OG1RF_RS03305		Derived by automated computational analysis using gene prediction method: Protein Homology.	hypothetical protein	673879	351	yes
OG1RF_RS03310		Derived by automated computational analysis using gene prediction method: Protein Homology.	peptide ABC transporter permease	674320	942	yes
OG1RF_RS03315		Derived by automated computational analysis using gene prediction method: Protein Homology.	peptide ABC transporter permease	675261	1053	yes
OG1RF_RS03320		Derived by automated computational analysis using gene prediction method: Protein Homology.	ABC transporter ATP-binding protein	676323	1059	yes
OG1RF_RS03325		Derived by automated computational analysis using gene prediction method: Protein Homology.	ABC transporter ATP-binding protein	677381	957	yes
OG1RF_RS03330		Derived by automated computational analysis using gene prediction method: Protein Homology.	transposase	678378	1071	yes
OG1RF_RS03335		Derived by automated computational analysis using gene prediction method: Protein Homology.	translation initiation factor IF-3	679851	522	yes
OG1RF_RS03340		Derived by automated computational analysis using gene prediction method: Protein Homology.	50S ribosomal protein L35	680486	201	yes
OG1RF_RS03345		Derived by automated computational analysis using gene prediction method: Protein Homology.	50S ribosomal protein L20	680747	360	yes
OG1RF_RS03350		Derived by automated computational analysis using gene prediction method: Protein Homology.	hypothetical protein	681153	351	yes
OG1RF_RS03355		Derived by automated computational analysis using gene prediction method: Protein Homology.	membrane protein	681601	360	yes
OG1RF_RS03365		Derived by automated computational analysis using gene prediction method: Protein Homology.	hypothetical protein	682540	516	yes
OG1RF_RS03370		Derived by automated computational analysis using gene prediction method: Protein Homology.	sulfate permease	683072	1176	yes
OG1RF_RS03375		Derived by automated computational analysis using gene prediction method: Protein Homology.	membrane protein	684341	1029	yes
OG1RF_RS03380		Derived by automated computational analysis using gene prediction method: Protein Homology.	LysR family transcriptional regulator	685482	831	yes
OG1RF_RS03385		Derived by automated computational analysis using gene prediction method: Protein Homology.	VOC family protein	686377	873	yes
OG1RF_RS03390		Derived by automated computational analysis using gene prediction method: Protein Homology.	hypothetical protein	687523	225	yes
OG1RF_RS03395		Derived by automated computational analysis using gene prediction method: Protein Homology.	DNA-binding response regulator	687836	675	yes
OG1RF_RS03400		Derived by automated computational analysis using gene prediction method: Protein Homology.	two-component sensor histidine kinase	688524	1026	yes
OG1RF_RS03405		Derived by automated computational analysis using gene prediction method: Protein Homology.	glucose transporter GlcU	689697	864	yes
OG1RF_RS03410		Derived by automated computational analysis using gene prediction method: Protein Homology.	amino acid permease	690601	1392	yes
OG1RF_RS03415		methionine--tRNA ligase; MetRS; adds methionine to tRNA(Met) with cleavage of ATP to AMP and diphosphate; some MetRS enzymes form dimers depending on a C-terminal domain that is also found in other proteins such as Trbp111 in Aquifex aeolicus and the cold-shock protein CsaA from Bacillus subtilis while others do not; four subfamilies exist based on sequence motifs and zinc content; Derived by aut…	methionine--tRNA ligase	692180	2010	yes
OG1RF_RS03425		Derived by automated computational analysis using gene prediction method: Protein Homology.	hypothetical protein	694569	606	yes
OG1RF_RS03430		Derived by automated computational analysis using gene prediction method: Protein Homology.	helicase	695295	2199	yes
OG1RF_RS03435		Derived by automated computational analysis using gene prediction method: Protein Homology.	TatD family hydrolase	697652	771	yes
OG1RF_RS03440		Derived by automated computational analysis using gene prediction method: Protein Homology.	ribonuclease M5	698431	573	yes
OG1RF_RS03445		Derived by automated computational analysis using gene prediction method: Protein Homology.	ribosomal RNA small subunit methyltransferase A	699022	888	yes
OG1RF_RS03450		Derived by automated computational analysis using gene prediction method: Protein Homology.	hypothetical protein	700037	618	yes
OG1RF_RS03455		Derived by automated computational analysis using gene prediction method: Protein Homology.	ABC transporter ATP-binding protein	700705	1104	yes
OG1RF_RS03460		Derived by automated computational analysis using gene prediction method: Protein Homology.	methylglyoxal synthase	701994	423	yes
OG1RF_RS03465		Derived by automated computational analysis using gene prediction method: Protein Homology.	folate ECF transporter	702690	540	yes
OG1RF_RS03470		Derived by automated computational analysis using gene prediction method: Protein Homology.	sugar ABC transporter ATP-binding protein	703281	1767	yes
OG1RF_RS03480		Derived by automated computational analysis using gene prediction method: Protein Homology.	hypothetical protein	706872	786	yes
OG1RF_RS03485		Derived by automated computational analysis using gene prediction method: Protein Homology.	peptidase M23	707918	1209	yes
OG1RF_RS03490		Derived by automated computational analysis using gene prediction method: Protein Homology.	N-acetyltransferase	709223	564	yes
OG1RF_RS03495		Derived by automated computational analysis using gene prediction method: Protein Homology.	hypothetical protein	709832	525	yes
OG1RF_RS03500		Derived by automated computational analysis using gene prediction method: Protein Homology.	haloacid dehalogenase	710408	870	yes
OG1RF_RS03505		Derived by automated computational analysis using gene prediction method: Protein Homology.	uracil-DNA glycosylase	711411	681	yes
OG1RF_RS03510		Derived by automated computational analysis using gene prediction method: Protein Homology.	phosphate acetyltransferase	712247	984	yes
OG1RF_RS03520		Derived by automated computational analysis using gene prediction method: Protein Homology.	N-acetyltransferase	713859	522	yes
OG1RF_RS03525		Derived by automated computational analysis using gene prediction method: Protein Homology.	hypothetical protein	714550	210	yes
OG1RF_RS03530		Derived by automated computational analysis using gene prediction method: Protein Homology.	LacI family transcriptional regulator	714833	1011	yes
OG1RF_RS03535		Derived by automated computational analysis using gene prediction method: Protein Homology.	galactose mutarotase	715867	1008	yes
OG1RF_RS03545		Derived by automated computational analysis using gene prediction method: Protein Homology.	glycoside hydrolase	717525	2295	yes
OG1RF_RS03550		phosphoenolpyruvate-dependent sugar phosphotransferase system; catalyzes the phosphorylation of incoming sugar substrates concomitant with their translocation across the cell membrane; IIB is phosphorylated by IIA and then transfers the phosphoryl group to the sugar; IIC forms the translocation channel; Derived by automated computational analysis using gene prediction method: Protein Homology.	PTS glucose transporter subunit IIABC	720100	2169	yes
OG1RF_RS03555		Derived by automated computational analysis using gene prediction method: Protein Homology.	maltose 6'-phosphate phosphatase	722334	825	yes
OG1RF_RS03560		Derived by automated computational analysis using gene prediction method: Protein Homology.	pyrroline-5-carboxylate reductase	723218	816	yes
OG1RF_RS03565		Derived by automated computational analysis using gene prediction method: Protein Homology.	AraC family transcriptional regulator	724160	963	yes
OG1RF_RS03575		Derived by automated computational analysis using gene prediction method: Protein Homology.	nucleotide pyrophosphohydrolase	725419	294	yes
OG1RF_RS03640		Derived by automated computational analysis using gene prediction method: Protein Homology.	50S ribosomal protein L21	731963	309	yes
OG1RF_RS03645		Derived by automated computational analysis using gene prediction method: Protein Homology.	hypothetical protein	732304	345	yes
OG1RF_RS03650		Derived by automated computational analysis using gene prediction method: Protein Homology.	50S ribosomal protein L27	732661	288	yes
OG1RF_RS03655		Derived by automated computational analysis using gene prediction method: Protein Homology.	phosphate-starvation-inducible protein PsiE	733148	453	yes
OG1RF_RS03660		Derived by automated computational analysis using gene prediction method: Protein Homology.	DNA repair exonuclease	733671	816	yes
OG1RF_RS03665		Derived by automated computational analysis using gene prediction method: Protein Homology.	peptidase M24	734658	1065	yes
OG1RF_RS03670		Derived by automated computational analysis using gene prediction method: Protein Homology.	hypothetical protein	735736	321	yes
OG1RF_RS03680		Derived by automated computational analysis using gene prediction method: Protein Homology.	N utilization substance protein B	736802	465	yes
OG1RF_RS03685		Derived by automated computational analysis using gene prediction method: Protein Homology.	bifunctional methylenetetrahydrofolate dehydrogenase/methenyltetrahydrofolate cyclohydrolase	737370	846	yes
OG1RF_RS03690		Derived by automated computational analysis using gene prediction method: Protein Homology.	exodeoxyribonuclease VII large subunit	738225	1347	yes
OG1RF_RS03695		Derived by automated computational analysis using gene prediction method: Protein Homology.	exodeoxyribonuclease VII small subunit	739573	231	yes
OG1RF_RS03700		Derived by automated computational analysis using gene prediction method: Protein Homology.	farnesyl-diphosphate synthase	739803	882	yes
OG1RF_RS03705		Derived by automated computational analysis using gene prediction method: Protein Homology.	TlyA family rRNA (cytidine-2'-O)-methyltransferase	740698	816	yes
OG1RF_RS03710		Derived by automated computational analysis using gene prediction method: Protein Homology.	ArgR family transcriptional regulator	741652	450	yes
OG1RF_RS03715		Derived by automated computational analysis using gene prediction method: Protein Homology.	DNA repair protein RecN	742119	1674	yes
OG1RF_RS13365		Derived by automated computational analysis using gene prediction method: Protein Homology.	DUF4044 domain-containing protein	743883	171	yes
OG1RF_RS03725		Derived by automated computational analysis using gene prediction method: Protein Homology.	magnesium transporter CorA	744061	966	yes
OG1RF_RS03730		Derived by automated computational analysis using gene prediction method: Protein Homology.	lipoprotein	745271	393	yes
OG1RF_RS03735		Derived by automated computational analysis using gene prediction method: Protein Homology.	division/cell wall cluster transcriptional repressor MraZ	745951	432	yes
OG1RF_RS03740		Derived by automated computational analysis using gene prediction method: Protein Homology.	16S rRNA (cytosine(1402)-N(4))-methyltransferase	746394	960	yes
OG1RF_RS03745		Derived by automated computational analysis using gene prediction method: Protein Homology.	cell division protein FtsL	747370	408	yes
OG1RF_RS03750		Derived by automated computational analysis using gene prediction method: Protein Homology.	cell division protein FtsI	747777	2229	yes
OG1RF_RS03755		Derived by automated computational analysis using gene prediction method: Protein Homology.	phospho-N-acetylmuramoyl-pentapeptide- transferase	750033	966	yes
OG1RF_RS03760		Derived by automated computational analysis using gene prediction method: Protein Homology.	UDP-N-acetylmuramoyl-L-alanine--D-glutamate ligase	751021	1371	yes
OG1RF_RS03765		Derived by automated computational analysis using gene prediction method: Protein Homology.	undecaprenyldiphospho-muramoylpentapeptide beta-N- acetylglucosaminyltransferase	752396	1092	yes
OG1RF_RS03770		Derived by automated computational analysis using gene prediction method: Protein Homology.	cell division protein DivIB	753496	1125	yes
OG1RF_RS03775		Derived by automated computational analysis using gene prediction method: Protein Homology.	cell division protein FtsA	754794	1323	yes
OG1RF_RS03780		Derived by automated computational analysis using gene prediction method: Protein Homology.	cell division protein FtsZ	756143	1233	yes
OG1RF_RS03785		Derived by automated computational analysis using gene prediction method: Protein Homology.	YggS family pyridoxal phosphate enzyme	757392	678	yes
OG1RF_RS03790		Derived by automated computational analysis using gene prediction method: Protein Homology.	cell division protein SepF	758083	645	yes
OG1RF_RS03795		Derived by automated computational analysis using gene prediction method: Protein Homology.	YggT family protein	758786	228	yes
OG1RF_RS03800		Derived by automated computational analysis using gene prediction method: Protein Homology.	RNA-binding protein S4	759040	783	yes
OG1RF_RS03805		Derived by automated computational analysis using gene prediction method: Protein Homology.	cell division protein DivIVA	759974	702	yes
OG1RF_RS03810		Derived by automated computational analysis using gene prediction method: Protein Homology.	isoleucine--tRNA ligase	760986	2781	yes
OG1RF_RS03815		Derived by automated computational analysis using gene prediction method: Protein Homology.	glucose-6-phosphate dehydrogenase	763818	1524	yes
OG1RF_RS03820		Derived by automated computational analysis using gene prediction method: Protein Homology.	Cro/Cl family transcriptional regulator	765341	669	yes
OG1RF_RS03825		Derived by automated computational analysis using gene prediction method: Protein Homology.	DUF4828 domain-containing protein	766181	369	yes
OG1RF_RS03830		Derived by automated computational analysis using gene prediction method: Protein Homology.	sugar fermentation stimulation protein SfsA	766748	732	yes
OG1RF_RS03835		Derived by automated computational analysis using gene prediction method: Protein Homology.	oxidoreductase	767585	999	yes
OG1RF_RS03840		Derived by automated computational analysis using gene prediction method: Protein Homology.	RNA helicase	768610	1302	yes
OG1RF_RS03845		Derived by automated computational analysis using gene prediction method: Protein Homology.	ArsR family transcriptional regulator	769956	2706	yes
OG1RF_RS03855		Derived by automated computational analysis using gene prediction method: Protein Homology.	PTS cellobiose transporter subunit IIC	773349	1464	yes
OG1RF_RS03860		Derived by automated computational analysis using gene prediction method: Protein Homology.	hypothetical protein	774856	219	yes
OG1RF_RS03865		Derived by automated computational analysis using gene prediction method: Protein Homology.	hypothetical protein	775094	195	yes
OG1RF_RS03870		Derived by automated computational analysis using gene prediction method: Protein Homology.	hypothetical protein	775288	411	yes
OG1RF_RS03880		Derived by automated computational analysis using gene prediction method: Protein Homology.	PTS mannose transporter subunit IIA	776323	321	yes
OG1RF_RS03890		Derived by automated computational analysis using gene prediction method: Protein Homology.	glycosyl hydrolase	778070	1395	yes
OG1RF_RS03895		Derived by automated computational analysis using gene prediction method: Protein Homology.	acetyltransferase	779522	1194	yes
OG1RF_RS03900		Derived by automated computational analysis using gene prediction method: Protein Homology.	hypothetical protein	780798	120	yes
OG1RF_RS03910		Derived by automated computational analysis using gene prediction method: Protein Homology.	monooxygenase	781143	333	yes
OG1RF_RS03915		Derived by automated computational analysis using gene prediction method: Protein Homology.	pyruvate, phosphate dikinase	781589	2646	yes
OG1RF_RS03920		Derived by automated computational analysis using gene prediction method: Protein Homology.	hypothetical protein	784404	630	yes
OG1RF_RS03925		Derived by automated computational analysis using gene prediction method: Protein Homology.	phosphotransferase	785046	813	yes
OG1RF_RS03930		Derived by automated computational analysis using gene prediction method: Protein Homology.	membrane protein	785929	2532	yes
OG1RF_RS03935		Derived by automated computational analysis using gene prediction method: Protein Homology.	alpha/beta hydrolase	788457	735	yes
OG1RF_RS03940		Derived by automated computational analysis using gene prediction method: Protein Homology.	hypothetical protein	789368	585	yes
OG1RF_RS03945		Derived by automated computational analysis using gene prediction method: Protein Homology.	endonuclease subunit UvrC	789975	1056	yes
OG1RF_RS03955		Derived by automated computational analysis using gene prediction method: Protein Homology.	daunorubicin resistance protein DrrC	791807	2238	yes
OG1RF_RS03965		Derived by automated computational analysis using gene prediction method: Protein Homology.	kanamycin kinase	796652	930	yes
OG1RF_RS03975		Derived by automated computational analysis using gene prediction method: Protein Homology.	nucleoside-diphosphate kinase	798396	402	yes
OG1RF_RS03980		Derived by automated computational analysis using gene prediction method: Protein Homology.	aspartate 4-decarboxylase	798957	1611	yes
OG1RF_RS03985		Derived by automated computational analysis using gene prediction method: Protein Homology.	hypothetical protein	800710	1086	yes
OG1RF_RS03990		Derived by automated computational analysis using gene prediction method: Protein Homology.	haloacid dehalogenase	801911	804	yes
OG1RF_RS03995		Derived by automated computational analysis using gene prediction method: Protein Homology.	membrane protein	802866	630	yes
OG1RF_RS04000		Derived by automated computational analysis using gene prediction method: Protein Homology.	NCS2 family permease	803647	1407	yes
OG1RF_RS04005		Derived by automated computational analysis using gene prediction method: Protein Homology.	multidrug resistance protein	805262	1197	yes
OG1RF_RS04010		Derived by automated computational analysis using gene prediction method: Protein Homology.	DUF2929 domain-containing protein	806513	186	yes
OG1RF_RS04015		Derived by automated computational analysis using gene prediction method: Protein Homology.	DNA polymerase III subunit alpha	806816	3330	yes
OG1RF_RS04020		Derived by automated computational analysis using gene prediction method: Protein Homology.	ATP-dependent 6-phosphofructokinase	810318	963	yes
OG1RF_RS04025		Derived by automated computational analysis using gene prediction method: Protein Homology.	pyruvate kinase	811345	1758	yes
OG1RF_RS04030		Derived by automated computational analysis using gene prediction method: Protein Homology.	hypothetical protein	813476	570	yes
OG1RF_RS04035		Derived by automated computational analysis using gene prediction method: Protein Homology.	50S ribosomal protein L32	814102	180	yes
OG1RF_RS04040		catalyzes the formation of D-ribulose 5-phosphate from 6-phospho-D-gluconate; Derived by automated computational analysis using gene prediction method: Protein Homology.	phosphogluconate dehydrogenase (NADP(+)-dependent, decarboxylating)	814486	1422	yes
OG1RF_RS04045		Derived by automated computational analysis using gene prediction method: Protein Homology.	DNA-binding response regulator	816065	687	yes
OG1RF_RS04050		Derived by automated computational analysis using gene prediction method: Protein Homology.	two-component sensor histidine kinase	816762	1509	yes
OG1RF_RS04380		Derived by automated computational analysis using gene prediction method: Protein Homology.	taurine ABC transporter ATP-binding protein	874547	810	yes
OG1RF_RS04385		Derived by automated computational analysis using gene prediction method: Protein Homology.	ABC transporter permease	875415	1758	yes
OG1RF_RS04390		Derived by automated computational analysis using gene prediction method: Protein Homology.	tunicamycin resistance protein	877718	513	yes
OG1RF_RS04395		Derived by automated computational analysis using gene prediction method: Protein Homology.	manganese transporter	878499	1599	yes
OG1RF_RS04400		Derived by automated computational analysis using gene prediction method: Protein Homology.	universal stress protein UspA	880097	426	yes
OG1RF_RS04405		Derived by automated computational analysis using gene prediction method: Protein Homology.	purine catabolism regulatory protein	880577	1671	yes
OG1RF_RS04415		Derived by automated computational analysis using gene prediction method: Protein Homology.	deaminase	884317	1224	yes
OG1RF_RS04420		Derived by automated computational analysis using gene prediction method: Protein Homology.	deaminase	885537	1218	yes
OG1RF_RS04425		Derived by automated computational analysis using gene prediction method: Protein Homology.	hypothetical protein	886989	480	yes
OG1RF_RS04435		Derived by automated computational analysis using gene prediction method: Protein Homology.	acetyltransferase	888012	639	yes
OG1RF_RS04440		Derived by automated computational analysis using gene prediction method: Protein Homology.	hypothetical protein	888771	204	yes
OG1RF_RS04445		Derived by automated computational analysis using gene prediction method: Protein Homology.	galactose-1-epimerase	889048	1038	yes
OG1RF_RS04450		Derived by automated computational analysis using gene prediction method: Protein Homology.	galactokinase	890305	1164	yes
OG1RF_RS04460		Derived by automated computational analysis using gene prediction method: Protein Homology.	galactose-1-phosphate uridylyltransferase	892485	1494	yes
OG1RF_RS04470		Derived by automated computational analysis using gene prediction method: Protein Homology.	hypothetical protein	895032	534	yes
OG1RF_RS04480		Derived by automated computational analysis using gene prediction method: Protein Homology.	N-acetyltransferase	895965	507	yes
OG1RF_RS04490		Derived by automated computational analysis using gene prediction method: Protein Homology.	GNAT family N-acetyltransferase	897275	450	yes
OG1RF_RS04495		Derived by automated computational analysis using gene prediction method: Protein Homology.	multidrug resistance protein	897917	1155	yes
OG1RF_RS04500		Derived by automated computational analysis using gene prediction method: Protein Homology.	excinuclease ABC subunit A	899222	1317	yes
OG1RF_RS04505		Derived by automated computational analysis using gene prediction method: Protein Homology.	hypothetical protein	900543	390	yes
OG1RF_RS04510		Derived by automated computational analysis using gene prediction method: Protein Homology.	hypothetical protein	901019	183	yes
OG1RF_RS04515		Derived by automated computational analysis using gene prediction method: Protein Homology.	hypothetical protein	901219	306	yes
OG1RF_RS04520		Derived by automated computational analysis using gene prediction method: Protein Homology.	universal stress protein A	901577	432	yes
OG1RF_RS04525		Derived by automated computational analysis using gene prediction method: Protein Homology.	hypothetical protein	902079	243	yes
OG1RF_RS04530		Derived by automated computational analysis using gene prediction method: Protein Homology.	spermine/spermidine acetyltransferase	902691	447	yes
OG1RF_RS04535		Derived by automated computational analysis using gene prediction method: Protein Homology.	thioredoxin	903277	714	yes
OG1RF_RS04540		Derived by automated computational analysis using gene prediction method: Protein Homology.	DUF805 domain-containing protein	904061	396	yes
OG1RF_RS04545		Derived by automated computational analysis using gene prediction method: Protein Homology.	hypothetical protein	904642	1422	yes
OG1RF_RS04550		Derived by automated computational analysis using gene prediction method: Protein Homology.	hypothetical protein	906391	3312	yes
OG1RF_RS04555		Derived by automated computational analysis using gene prediction method: Protein Homology.	cell wall surface anchor protein	909706	1431	yes
OG1RF_RS04560		Derived by automated computational analysis using gene prediction method: Protein Homology.	cell wall surface anchor protein	911133	1884	yes
OG1RF_RS04565		Derived by automated computational analysis using gene prediction method: Protein Homology.	class C sortase	913110	855	yes
OG1RF_RS04575		Derived by automated computational analysis using gene prediction method: Protein Homology.	DUF378 domain-containing protein	914521	204	yes
OG1RF_RS04590		Derived by automated computational analysis using gene prediction method: Protein Homology.	hypothetical protein	916406	306	yes
OG1RF_RS04605		Derived by automated computational analysis using gene prediction method: Protein Homology.	methylase	920860	735	yes
OG1RF_RS04610		Derived by automated computational analysis using gene prediction method: Protein Homology.	hypothetical protein	921591	402	yes
OG1RF_RS04615		Derived by automated computational analysis using gene prediction method: Protein Homology.	amino acid permease	922102	1353	yes
OG1RF_RS04620		Derived by automated computational analysis using gene prediction method: Protein Homology.	hypothetical protein	923626	186	yes
OG1RF_RS04625		Derived by automated computational analysis using gene prediction method: Protein Homology.	hypothetical protein	923992	306	yes
OG1RF_RS04630		Derived by automated computational analysis using gene prediction method: Protein Homology.	hypothetical protein	924300	129	yes
OG1RF_RS04635		Derived by automated computational analysis using gene prediction method: Protein Homology.	Fe-S oxidoreductase	924649	762	yes
OG1RF_RS04640		Derived by automated computational analysis using gene prediction method: Protein Homology.	iron-sulfur cluster-binding protein	925423	1473	yes
OG1RF_RS04650		Derived by automated computational analysis using gene prediction method: Protein Homology.	signal peptidase I	927828	549	yes
OG1RF_RS04660		Derived by automated computational analysis using gene prediction method: Protein Homology.	helicase-exonuclease AddAB subunit AddA	932070	3795	yes
OG1RF_RS04665		Derived by automated computational analysis using gene prediction method: Protein Homology.	HxlR family transcriptional regulator	935934	345	yes
OG1RF_RS04670		Derived by automated computational analysis using gene prediction method: Protein Homology.	phenylalanine--tRNA ligase subunit alpha	936597	1047	yes
OG1RF_RS04675		Derived by automated computational analysis using gene prediction method: Protein Homology.	phenylalanine--tRNA ligase subunit beta	937651	2424	yes
OG1RF_RS04680		Derived by automated computational analysis using gene prediction method: Protein Homology.	amino acid ABC transporter permease	940272	666	yes
OG1RF_RS04685		Derived by automated computational analysis using gene prediction method: Protein Homology.	glutamine ABC transporter permease	940949	714	yes
OG1RF_RS04690		Derived by automated computational analysis using gene prediction method: Protein Homology.	glutamine ABC transporter substrate-binding protein	941708	828	yes
OG1RF_RS04695	glnQ	similar to ATP-binding component of ABC transporters; Derived by automated computational analysis using gene prediction method: Protein Homology.	ABC transporter ATP-binding protein	942570	732	yes
OG1RF_RS04705		Derived by automated computational analysis using gene prediction method: Protein Homology.	ribonuclease PH	944386	1356	yes
OG1RF_RS04710		Derived by automated computational analysis using gene prediction method: Protein Homology.	phosphodiesterase	945754	513	yes
OG1RF_RS04715		Derived by automated computational analysis using gene prediction method: Protein Homology.	DeoR family transcriptional regulator	946360	765	yes
OG1RF_RS04720		Derived by automated computational analysis using gene prediction method: Protein Homology.	L-ascorbate-6-phosphate lactonase	947318	1068	yes
OG1RF_RS04725		Derived by automated computational analysis using gene prediction method: Protein Homology.	PTS ascorbate transporter subunit IIA	948403	459	yes
OG1RF_RS04730		Derived by automated computational analysis using gene prediction method: Protein Homology.	PTS ascorbate transporter subunit IIC	948874	1488	yes
OG1RF_RS04735		Derived by automated computational analysis using gene prediction method: Protein Homology.	PTS ascorbate transporter subunit IIB	950376	300	yes
OG1RF_RS04740	ulaD	catalyzes the formation of L-xylulose-5-phosphate from 3-keto-L-gulonate-6-phosphate in anaerobic L-ascorbate utilization; Derived by automated computational analysis using gene prediction method: Protein Homology.	orotidine 5'-phosphate decarboxylase	950689	639	yes
OG1RF_RS04745		Derived by automated computational analysis using gene prediction method: Protein Homology.	L-xylulose 5-phosphate 3-epimerase	951332	861	yes
OG1RF_RS04755		Derived by automated computational analysis using gene prediction method: Protein Homology.	CBS domain-containing protein	953149	489	yes
OG1RF_RS04760		Derived by automated computational analysis using gene prediction method: Protein Homology.	2,3,4,5-tetrahydropyridine-2,6-dicarboxylate N-acetyltransferase	953718	702	yes
OG1RF_RS04765		Derived by automated computational analysis using gene prediction method: Protein Homology.	acetyldiaminopimelate deacetylase	954456	1170	yes
OG1RF_RS04770		Derived by automated computational analysis using gene prediction method: Protein Homology.	mechanosensitive ion channel protein MscS	955670	921	yes
OG1RF_RS04775		Derived by automated computational analysis using gene prediction method: Protein Homology.	hypothetical protein	956817	306	yes
OG1RF_RS04780		Derived by automated computational analysis using gene prediction method: Protein Homology.	glyoxal reductase	957199	825	yes
OG1RF_RS04790		Derived by automated computational analysis using gene prediction method: Protein Homology.	lactoylglutathione lyase	958939	375	yes
OG1RF_RS04795		Derived by automated computational analysis using gene prediction method: Protein Homology.	NUDIX hydrolase	959462	447	yes
OG1RF_RS04800		Derived by automated computational analysis using gene prediction method: Protein Homology.	sugar-phosphatase	959972	813	yes
OG1RF_RS04805		Derived by automated computational analysis using gene prediction method: Protein Homology.	phosphohydrolase	960803	1371	yes
OG1RF_RS04810		Derived by automated computational analysis using gene prediction method: Protein Homology.	lipoate--protein ligase A	962170	852	yes
OG1RF_RS04815		Derived by automated computational analysis using gene prediction method: Protein Homology.	hypothetical protein	963317	438	yes
OG1RF_RS04820		Derived by automated computational analysis using gene prediction method: Protein Homology.	DNA-directed RNA polymerase subunit delta	963822	627	yes
OG1RF_RS04825		Derived by automated computational analysis using gene prediction method: Protein Homology.	CTP synthetase	964756	1611	yes
OG1RF_RS04830		Derived by automated computational analysis using gene prediction method: Protein Homology.	penicillin-binding protein 1A	966450	2337	yes
OG1RF_RS04835	recU	functions in homologous recombination, DNA repair, and chromosome segregation; binds preferentially to three- and four-stranded DNA intermediates; introduces specific nick sites in four-stranded DNA substrates; functions similarly to Escherichia coli RuvC; Derived by automated computational analysis using gene prediction method: Protein Homology.	Holliday junction resolvase RecU	968828	618	yes
OG1RF_RS04840		Derived by automated computational analysis using gene prediction method: Protein Homology.	hypothetical protein	969508	543	yes
OG1RF_RS04845		Derived by automated computational analysis using gene prediction method: Protein Homology.	cell division protein DivIVA	970144	411	yes
OG1RF_RS04850		Derived by automated computational analysis using gene prediction method: Protein Homology.	RNA methyltransferase	971268	1164	yes
OG1RF_RS04855		Derived by automated computational analysis using gene prediction method: Protein Homology.	carboxypeptidase M32	972450	1497	yes
OG1RF_RS04860		Derived by automated computational analysis using gene prediction method: Protein Homology.	DNA replication protein DnaD	973979	717	yes
OG1RF_RS04865		Derived by automated computational analysis using gene prediction method: Protein Homology.	endonuclease III	974710	648	yes
OG1RF_RS04870		Derived by automated computational analysis using gene prediction method: Protein Homology.	GntR family transcriptional regulator	975531	765	yes
OG1RF_RS04875		Derived by automated computational analysis using gene prediction method: Protein Homology.	peptidase M20	976292	1299	yes
OG1RF_RS04880		Derived by automated computational analysis using gene prediction method: Protein Homology.	N(4)-(beta-N-acetylglucosaminyl)-L-asparaginase	977790	924	yes
OG1RF_RS04885		Derived by automated computational analysis using gene prediction method: Protein Homology.	PTS sugar transporter subunit IIB	978733	330	yes
OG1RF_RS04890		Derived by automated computational analysis using gene prediction method: Protein Homology.	PTS system, cellobiose-specific IIC component	979081	1356	yes
OG1RF_RS04900		Derived by automated computational analysis using gene prediction method: Protein Homology.	helicase	981079	2382	yes
OG1RF_RS04905		Derived by automated computational analysis using gene prediction method: Protein Homology.	L-asparaginase	983457	966	yes
OG1RF_RS04920		Derived by automated computational analysis using gene prediction method: Protein Homology.	membrane protein	985873	957	yes
OG1RF_RS04925		Derived by automated computational analysis using gene prediction method: Protein Homology.	fructose-1,6-bisphosphate aldolase, class II	987032	870	yes
OG1RF_RS04935		Derived by automated computational analysis using gene prediction method: Protein Homology.	UDP-N-acetylglucosamine 1-carboxyvinyltransferase	988075	1293	yes
OG1RF_RS04940		Derived by automated computational analysis using gene prediction method: Protein Homology.	transcription termination factor Rho	989364	1293	yes
OG1RF_RS04945		Derived by automated computational analysis using gene prediction method: Protein Homology.	50S ribosomal protein L31 type B	990756	270	yes
OG1RF_RS04960		Derived by automated computational analysis using gene prediction method: Protein Homology.	fructokinase	992758	879	yes
OG1RF_RS04965		Derived by automated computational analysis using gene prediction method: Protein Homology.	CsbD family protein	993727	249	yes
OG1RF_RS04970		Derived by automated computational analysis using gene prediction method: Protein Homology.	NADPH-dependent oxidoreductase	994033	735	yes
OG1RF_RS04975		Derived by automated computational analysis using gene prediction method: Protein Homology.	S-ribosylhomocysteine lyase	994851	459	yes
OG1RF_RS04980		Derived by automated computational analysis using gene prediction method: Protein Homology.	aspartate-semialdehyde dehydrogenase	995516	1068	yes
OG1RF_RS04985		Derived by automated computational analysis using gene prediction method: Protein Homology.	4-hydroxy-tetrahydrodipicolinate synthase	996617	873	yes
OG1RF_RS04990		Derived by automated computational analysis using gene prediction method: Protein Homology.	RNase J family beta-CASP ribonuclease	997520	1689	yes
OG1RF_RS04995		Derived by automated computational analysis using gene prediction method: Protein Homology.	multifunctional 2',3'-cyclic-nucleotide 2'-phosphodiesterase/5'-nucleotidase/3'-nucleotidase	999333	1383	yes
OG1RF_RS05000		Derived by automated computational analysis using gene prediction method: Protein Homology.	hypothetical protein	1000766	630	yes
OG1RF_RS05005		Derived by automated computational analysis using gene prediction method: Protein Homology.	haloacid dehalogenase	1001401	771	yes
OG1RF_RS05020		Derived by automated computational analysis using gene prediction method: Protein Homology.	hypothetical protein	1003501	861	yes
OG1RF_RS05025		Derived by automated computational analysis using gene prediction method: Protein Homology.	aquaporin	1004515	666	yes
OG1RF_RS05030		Derived by automated computational analysis using gene prediction method: Protein Homology.	DNA-binding response regulator	1005354	705	yes
OG1RF_RS05035		Derived by automated computational analysis using gene prediction method: Protein Homology.	cell wall metabolism sensor histidine kinase WalK	1006065	1830	yes
OG1RF_RS05040		Derived by automated computational analysis using gene prediction method: Protein Homology.	hypothetical protein	1007891	1311	yes
OG1RF_RS05045		Derived by automated computational analysis using gene prediction method: Protein Homology.	hypothetical protein	1009201	855	yes
OG1RF_RS05050		Derived by automated computational analysis using gene prediction method: Protein Homology.	metallo-hydrolase	1010112	807	yes
OG1RF_RS05055		Derived by automated computational analysis using gene prediction method: Protein Homology.	hypothetical protein	1011129	915	yes
OG1RF_RS05060		Derived by automated computational analysis using gene prediction method: Protein Homology.	phosphate ABC transporter substrate-binding protein	1012062	867	yes
OG1RF_RS05065		Derived by automated computational analysis using gene prediction method: Protein Homology.	membrane protein	1012980	492	yes
OG1RF_RS05070		Derived by automated computational analysis using gene prediction method: Protein Homology.	membrane protein	1013486	753	yes
OG1RF_RS05075		Derived by automated computational analysis using gene prediction method: Protein Homology.	hypothetical protein	1014674	270	yes
OG1RF_RS05080		Derived by automated computational analysis using gene prediction method: Protein Homology.	Holliday junction resolvase RuvX	1014940	423	yes
OG1RF_RS05085		Derived by automated computational analysis using gene prediction method: Protein Homology.	hypothetical protein	1015400	306	yes
OG1RF_RS05090		Derived by automated computational analysis using gene prediction method: Protein Homology.	Cro/Cl family transcriptional regulator	1016206	849	yes
OG1RF_RS05095		Derived by automated computational analysis using gene prediction method: Protein Homology.	malate dehydrogenase	1017127	1170	yes
OG1RF_RS05100		Derived by automated computational analysis using gene prediction method: Protein Homology.	L-malate permease	1018328	1326	yes
OG1RF_RS05105		Derived by automated computational analysis using gene prediction method: Protein Homology.	signal transduction histidine kinase	1019801	1551	yes
OG1RF_RS05115		Derived by automated computational analysis using gene prediction method: Protein Homology.	NADH peroxidase	1022210	1344	yes
OG1RF_RS05125		Derived by automated computational analysis using gene prediction method: Protein Homology.	acetolactate synthase AlsS	1024795	1653	yes
OG1RF_RS05130		Derived by automated computational analysis using gene prediction method: Protein Homology.	alpha-acetolactate decarboxylase	1026459	705	yes
OG1RF_RS05135		Derived by automated computational analysis using gene prediction method: Protein Homology.	hypothetical protein	1027321	1083	yes
OG1RF_RS05140		Derived by automated computational analysis using gene prediction method: Protein Homology.	hypothetical protein	1028517	720	yes
OG1RF_RS05150		Derived by automated computational analysis using gene prediction method: Protein Homology.	spermidine/putrescine ABC transporter permease	1030098	837	yes
OG1RF_RS05160		Derived by automated computational analysis using gene prediction method: Protein Homology.	ABC transporter ATP-binding protein	1031745	1041	yes
OG1RF_RS05165		Derived by automated computational analysis using gene prediction method: Protein Homology.	spermidine/putrescine ABC transporter substrate-binding protein	1032812	1065	yes
OG1RF_RS05170		Derived by automated computational analysis using gene prediction method: Protein Homology.	adenine deaminase	1033897	1740	yes
OG1RF_RS05180		Derived by automated computational analysis using gene prediction method: Protein Homology.	transcriptional regulator	1037139	885	yes
OG1RF_RS05185		Derived by automated computational analysis using gene prediction method: Protein Homology.	thiamin biosynthesis lipoprotein	1038243	936	yes
OG1RF_RS05190		Derived by automated computational analysis using gene prediction method: Protein Homology.	oxidoreductase	1039205	609	yes
OG1RF_RS05195		Derived by automated computational analysis using gene prediction method: Protein Homology.	NADPH-dependent oxidoreductase	1039832	1257	yes
OG1RF_RS05200		Derived by automated computational analysis using gene prediction method: Protein Homology.	hypothetical protein	1041500	1491	yes
OG1RF_RS05210		Derived by automated computational analysis using gene prediction method: Protein Homology.	hypothetical protein	1043627	105	yes
OG1RF_RS05215		Derived by automated computational analysis using gene prediction method: Protein Homology.	hypothetical protein	1043939	825	yes
OG1RF_RS05220		Derived by automated computational analysis using gene prediction method: Protein Homology.	ABC transporter permease	1045055	912	yes
OG1RF_RS05225		Derived by automated computational analysis using gene prediction method: Protein Homology.	ABC transporter permease	1045981	882	yes
OG1RF_RS05230		Derived by automated computational analysis using gene prediction method: Protein Homology.	hypothetical protein	1046880	1599	yes
OG1RF_RS05240		Derived by automated computational analysis using gene prediction method: Protein Homology.	acetylxylan esterase	1049121	918	yes
OG1RF_RS05250		Derived by automated computational analysis using gene prediction method: Protein Homology.	beta-glucosidase	1050788	2151	yes
OG1RF_RS05255		Derived by automated computational analysis using gene prediction method: Protein Homology.	hypothetical protein	1052956	3276	yes
OG1RF_RS05260		Derived by automated computational analysis using gene prediction method: Protein Homology.	LacI family transcriptional regulator	1056247	966	yes
OG1RF_RS05265		Derived by automated computational analysis using gene prediction method: Protein Homology.	DUF5067 domain-containing protein	1057245	531	yes
OG1RF_RS05270		Derived by automated computational analysis using gene prediction method: Protein Homology.	GntR family transcriptional regulator	1058046	714	yes
OG1RF_RS05275		Derived by automated computational analysis using gene prediction method: Protein Homology.	aryl-phospho-beta-D-glucosidase	1059002	1434	yes
OG1RF_RS05280		Derived by automated computational analysis using gene prediction method: Protein Homology.	oxidoreductase	1060460	1050	yes
OG1RF_RS05285		Derived by automated computational analysis using gene prediction method: Protein Homology.	membrane protein	1061983	459	yes
OG1RF_RS05290		Derived by automated computational analysis using gene prediction method: Protein Homology.	hypothetical protein	1062480	342	yes
OG1RF_RS05295		Derived by automated computational analysis using gene prediction method: Protein Homology.	hypothetical protein	1062895	264	yes
OG1RF_RS05300		Derived by automated computational analysis using gene prediction method: Protein Homology.	hypothetical protein	1063314	1713	yes
OG1RF_RS05305		Derived by automated computational analysis using gene prediction method: Protein Homology.	hypothetical protein	1065234	672	yes
OG1RF_RS05310		Derived by automated computational analysis using gene prediction method: Protein Homology.	hypothetical protein	1065969	108	yes
OG1RF_RS05315		Derived by automated computational analysis using gene prediction method: Protein Homology.	peptide ABC transporter substrate-binding protein	1066886	990	yes
OG1RF_RS05320		Derived by automated computational analysis using gene prediction method: Protein Homology.	ABC transporter permease	1067900	888	yes
OG1RF_RS05325		Derived by automated computational analysis using gene prediction method: Protein Homology.	ABC transporter ATP-binding protein	1068784	768	yes
OG1RF_RS05330		Derived by automated computational analysis using gene prediction method: Protein Homology.	membrane protein	1069583	462	yes
OG1RF_RS05335		Derived by automated computational analysis using gene prediction method: Protein Homology.	membrane protein	1070056	777	yes
OG1RF_RS05340		Derived by automated computational analysis using gene prediction method: Protein Homology.	hypothetical protein	1071064	207	yes
OG1RF_RS05345		Derived by automated computational analysis using gene prediction method: Protein Homology.	haloacid dehalogenase	1071288	780	yes
OG1RF_RS05350		Derived by automated computational analysis using gene prediction method: Protein Homology.	DNA-binding response regulator	1072282	720	yes
OG1RF_RS05355		Derived by automated computational analysis using gene prediction method: Protein Homology.	two-component sensor histidine kinase	1073001	1470	yes
OG1RF_RS05360		Derived by automated computational analysis using gene prediction method: Protein Homology.	hypothetical protein	1074508	552	yes
OG1RF_RS05365		Derived by automated computational analysis using gene prediction method: Protein Homology.	hypothetical protein	1075074	702	yes
OG1RF_RS05370		Derived by automated computational analysis using gene prediction method: Protein Homology.	sulfatase	1075881	2109	yes
OG1RF_RS05375		Derived by automated computational analysis using gene prediction method: Protein Homology.	SAM-dependent methyltransferase	1078247	1173	yes
OG1RF_RS05380		Derived by automated computational analysis using gene prediction method: Protein Homology.	ribonuclease HIII	1079486	918	yes
OG1RF_RS05385		Derived by automated computational analysis using gene prediction method: Protein Homology.	ATPase P	1080622	2421	yes
OG1RF_RS05395		Derived by automated computational analysis using gene prediction method: Protein Homology.	ribosome maturation factor	1085276	474	yes
OG1RF_RS05400		Derived by automated computational analysis using gene prediction method: Protein Homology.	transcription termination/antitermination protein NusA	1085893	1200	yes
OG1RF_RS05410		Derived by automated computational analysis using gene prediction method: Protein Homology.	50S ribosomal protein L7ae	1087402	306	yes
OG1RF_RS05415		Derived by automated computational analysis using gene prediction method: Protein Homology.	translation initiation factor IF-2	1087720	2397	yes
OG1RF_RS05420		Derived by automated computational analysis using gene prediction method: Protein Homology.	ribosome-binding factor A	1090141	351	yes
OG1RF_RS05425		Derived by automated computational analysis using gene prediction method: Protein Homology.	hypothetical protein	1090574	231	yes
OG1RF_RS05430		Derived by automated computational analysis using gene prediction method: Protein Homology.	toxin	1090864	474	yes
OG1RF_RS05435		Derived by automated computational analysis using gene prediction method: Protein Homology.	transcriptional regulator	1091384	483	yes
OG1RF_RS13435		Derived by automated computational analysis using gene prediction method: Protein Homology.	hypothetical protein	1092035	183	yes
OG1RF_RS05460		Derived by automated computational analysis using gene prediction method: Protein Homology.	hypothetical protein	1093967	372	yes
OG1RF_RS05465		Derived by automated computational analysis using gene prediction method: Protein Homology.	transcriptional regulator	1094358	408	yes
OG1RF_RS05470		Derived by automated computational analysis using gene prediction method: Protein Homology.	structural protein	1095011	393	yes
OG1RF_RS05475		Derived by automated computational analysis using gene prediction method: Protein Homology.	phage major tail protein, TP901-1 family	1095416	513	yes
OG1RF_RS05480		Derived by automated computational analysis using gene prediction method: Protein Homology.	hypothetical protein	1095961	360	yes
OG1RF_RS05490		Derived by automated computational analysis using gene prediction method: Protein Homology.	hypothetical protein	1096696	2934	yes
OG1RF_RS05495		Derived by automated computational analysis using gene prediction method: Protein Homology.	tail protein	1099631	927	yes
OG1RF_RS05500		Derived by automated computational analysis using gene prediction method: Protein Homology.	structural protein	1100570	1458	yes
OG1RF_RS05510		Derived by automated computational analysis using gene prediction method: Protein Homology.	holin	1103853	396	yes
OG1RF_RS05515		Derived by automated computational analysis using gene prediction method: Protein Homology.	endolysin	1104394	1098	yes
OG1RF_RS05520		Derived by automated computational analysis using gene prediction method: Protein Homology.	tRNA pseudouridine(55) synthase	1105645	921	yes
OG1RF_RS05525		Derived by automated computational analysis using gene prediction method: Protein Homology.	bifunctional riboflavin kinase/FMN adenylyltransferase	1106585	957	yes
OG1RF_RS05530		Derived by automated computational analysis using gene prediction method: Protein Homology.	N-acetyltransferase	1107541	597	yes
OG1RF_RS05540		Derived by automated computational analysis using gene prediction method: Protein Homology.	hypothetical protein	1108614	342	yes
OG1RF_RS05545		Derived by automated computational analysis using gene prediction method: Protein Homology.	transcriptional regulator	1108981	261	yes
OG1RF_RS05550		Derived by automated computational analysis using gene prediction method: Protein Homology.	cell division protein FtsW	1109400	1176	yes
OG1RF_RS05560		Derived by automated computational analysis using gene prediction method: Protein Homology.	transcriptional regulator	1111751	888	yes
OG1RF_RS05565		Derived by automated computational analysis using gene prediction method: Protein Homology.	LysR family transcriptional regulator	1112662	876	yes
OG1RF_RS13440		Derived by automated computational analysis using gene prediction method: Protein Homology.	DNA-binding protein	1113642	153	yes
OG1RF_RS05575		Derived by automated computational analysis using gene prediction method: Protein Homology.	coproporphyrinogen III oxidase	1116942	1185	yes
OG1RF_RS05580		Derived by automated computational analysis using gene prediction method: Protein Homology.	HrcA family transcriptional regulator	1118352	1044	yes
OG1RF_RS05585		Derived by automated computational analysis using gene prediction method: Protein Homology.	nucleotide exchange factor GrpE	1119450	540	yes
OG1RF_RS05590		Derived by automated computational analysis using gene prediction method: Protein Homology.	molecular chaperone DnaK	1120049	1830	yes
OG1RF_RS05595		Derived by automated computational analysis using gene prediction method: Protein Homology.	hypothetical protein	1121993	123	yes
OG1RF_RS05600		Derived by automated computational analysis using gene prediction method: Protein Homology.	molecular chaperone DnaJ	1122170	1170	yes
OG1RF_RS05605		Derived by automated computational analysis using gene prediction method: Protein Homology.	serine/threonine protein phosphatase	1123578	735	yes
OG1RF_RS05610		Derived by automated computational analysis using gene prediction method: Protein Homology.	RNA-binding transcriptional accessory protein	1124410	2193	yes
OG1RF_RS05615		Derived by automated computational analysis using gene prediction method: Protein Homology.	SprT family protein	1126629	462	yes
OG1RF_RS05625		broad specificity; family IV; in Corynebacterium glutamicum this protein can use glutamate, 2-aminobutyrate, and aspartate as amino donors and pyruvate as the acceptor; Derived by automated computational analysis using gene prediction method: Protein Homology.	aminotransferase AlaT	1127489	1218	yes
OG1RF_RS05630		Derived by automated computational analysis using gene prediction method: Protein Homology.	hypothetical protein	1128772	177	yes
OG1RF_RS05635		Derived by automated computational analysis using gene prediction method: Protein Homology.	transcriptional regulator	1129126	828	yes
OG1RF_RS05640		Derived by automated computational analysis using gene prediction method: Protein Homology.	N-acetylglucosamine-6-phosphate deacetylase	1130054	1149	yes
OG1RF_RS05645		Derived by automated computational analysis using gene prediction method: Protein Homology.	hypothetical protein	1131245	387	yes
OG1RF_RS05650		Derived by automated computational analysis using gene prediction method: Protein Homology.	hypothetical protein	1131645	660	yes
OG1RF_RS05655		Derived by automated computational analysis using gene prediction method: Protein Homology.	macrolide ABC transporter ATP-binding protein	1132465	702	yes
OG1RF_RS05660		Derived by automated computational analysis using gene prediction method: Protein Homology.	peptide ABC transporter permease	1133176	2637	yes
OG1RF_RS05665		Derived by automated computational analysis using gene prediction method: Protein Homology.	hypothetical protein	1136005	525	yes
OG1RF_RS05670		Derived by automated computational analysis using gene prediction method: Protein Homology.	flotillin	1136546	1470	yes
OG1RF_RS05675		Derived by automated computational analysis using gene prediction method: Protein Homology.	hypothetical protein	1138162	234	yes
OG1RF_RS05690		Derived by automated computational analysis using gene prediction method: Protein Homology.	hypothetical protein	1138808	180	yes
OG1RF_RS05695		Derived by automated computational analysis using gene prediction method: Protein Homology.	TetR family transcriptional regulator	1139043	609	yes
OG1RF_RS05700		Derived by automated computational analysis using gene prediction method: Protein Homology.	2-hydroxyglutaryl-CoA dehydratase	1139830	4248	yes
OG1RF_RS05705		Derived by automated computational analysis using gene prediction method: Protein Homology.	GntR family transcriptional regulator	1144284	708	yes
OG1RF_RS05850		Derived by automated computational analysis using gene prediction method: Protein Homology.	thioredoxin-disulfide reductase	1172452	915	yes
OG1RF_RS05855		Derived by automated computational analysis using gene prediction method: Protein Homology.	hypothetical protein	1173567	303	yes
OG1RF_RS05860		Derived by automated computational analysis using gene prediction method: Protein Homology.	peptidase M4	1174066	501	yes
OG1RF_RS05865		Derived by automated computational analysis using gene prediction method: Protein Homology.	sulfate ABC transporter ATP-binding protein	1174685	2340	yes
OG1RF_RS05870		Derived by automated computational analysis using gene prediction method: Protein Homology.	MarR family transcriptional regulator	1177170	489	yes
OG1RF_RS05875		Derived by automated computational analysis using gene prediction method: Protein Homology.	sugar ABC transporter permease	1177696	864	yes
OG1RF_RS05880		Derived by automated computational analysis using gene prediction method: Protein Homology.	sugar ABC transporter permease	1178563	1344	yes
OG1RF_RS05885		Derived by automated computational analysis using gene prediction method: Protein Homology.	sugar ABC transporter substrate-binding protein	1179992	1251	yes
OG1RF_RS05895		Derived by automated computational analysis using gene prediction method: Protein Homology.	alpha-glycosidase	1181502	1767	yes
OG1RF_RS05900		Derived by automated computational analysis using gene prediction method: Protein Homology.	alpha-glucosidase	1183296	1626	yes
OG1RF_RS05905		Derived by automated computational analysis using gene prediction method: Protein Homology.	alpha-glucosidase	1184923	1614	yes
OG1RF_RS05910		Derived by automated computational analysis using gene prediction method: Protein Homology.	membrane protein	1186707	582	yes
OG1RF_RS05915		Derived by automated computational analysis using gene prediction method: Protein Homology.	magnesium-translocating P-type ATPase	1187761	2613	yes
OG1RF_RS05920		Derived by automated computational analysis using gene prediction method: Protein Homology.	pyruvate dehydrogenase (acetyl-transferring) E1 component subunit alpha	1190973	1116	yes
OG1RF_RS05925		Derived by automated computational analysis using gene prediction method: Protein Homology.	2-oxoisovalerate dehydrogenase subunit beta	1192091	978	yes
OG1RF_RS05930		Derived by automated computational analysis using gene prediction method: Protein Homology.	dihydrolipoamide acetyltransferase	1193211	1620	yes
OG1RF_RS05935		Derived by automated computational analysis using gene prediction method: Protein Homology.	dihydrolipoyl dehydrogenase	1194838	1407	yes
OG1RF_RS05940		Derived by automated computational analysis using gene prediction method: Protein Homology.	AraC family transcriptional regulator	1196358	987	yes
OG1RF_RS05945	gldA	forms dimers and octamers; involved in conversion of glycerol to dihydroxy-acetone; Derived by automated computational analysis using gene prediction method: Protein Homology.	glycerol dehydrogenase	1197505	1140	yes
OG1RF_RS05950		Derived by automated computational analysis using gene prediction method: Protein Homology.	PTS mannose transporter subunit IIA	1198657	399	yes
OG1RF_RS05955		Derived by automated computational analysis using gene prediction method: Protein Homology.	dihydroxyacetone kinase subunit DhaK	1199056	984	yes
OG1RF_RS05960		Derived by automated computational analysis using gene prediction method: Protein Homology.	dihydroxyacetone kinase subunit L	1200052	603	yes
OG1RF_RS05965		Derived by automated computational analysis using gene prediction method: Protein Homology.	hypothetical protein	1200793	768	yes
OG1RF_RS05970		Derived by automated computational analysis using gene prediction method: Protein Homology.	hydroxymethylglutaryl-CoA synthase	1201633	1152	yes
OG1RF_RS13460		Derived by automated computational analysis using gene prediction method: Protein Homology.	hydroxymethylglutaryl-CoA reductase, degradative	1202970	2412	yes
OG1RF_RS05985		Derived by automated computational analysis using gene prediction method: Protein Homology.	AI-2E family transporter	1205401	1053	yes
OG1RF_RS05990		Derived by automated computational analysis using gene prediction method: Protein Homology.	membrane protein	1206470	1080	yes
OG1RF_RS05995		Derived by automated computational analysis using gene prediction method: Protein Homology.	cold-shock protein	1207831	201	yes
OG1RF_RS06000		Derived by automated computational analysis using gene prediction method: Protein Homology.	hypothetical protein	1208329	1122	yes
OG1RF_RS06005		Derived by automated computational analysis using gene prediction method: Protein Homology.	transcriptional regulator	1209786	351	yes
OG1RF_RS06010		Derived by automated computational analysis using gene prediction method: Protein Homology.	MFS transporter	1210328	1434	yes
OG1RF_RS06015		Derived by automated computational analysis using gene prediction method: Protein Homology.	metal-dependent hydrolase	1211966	675	yes
OG1RF_RS06020		Derived by automated computational analysis using gene prediction method: Protein Homology.	hypothetical protein	1212650	1320	yes
OG1RF_RS06025		Derived by automated computational analysis using gene prediction method: Protein Homology.	oligoribonuclease	1213983	954	yes
OG1RF_RS06030		Derived by automated computational analysis using gene prediction method: Protein Homology.	hypothetical protein	1215050	339	yes
OG1RF_RS06035		Derived by automated computational analysis using gene prediction method: Protein Homology.	hypothetical protein	1215449	312	yes
OG1RF_RS06040		Derived by automated computational analysis using gene prediction method: Protein Homology.	hypothetical protein	1215903	1182	yes
OG1RF_RS06045		Derived by automated computational analysis using gene prediction method: Protein Homology.	DEAD/DEAH box helicase	1217147	1350	yes
OG1RF_RS06050		Derived by automated computational analysis using gene prediction method: Protein Homology.	CadC family transcriptional regulator	1219044	684	yes
OG1RF_RS06055		Derived by automated computational analysis using gene prediction method: Protein Homology.	alanine--tRNA ligase	1220073	2643	yes
OG1RF_RS06065		Derived by automated computational analysis using gene prediction method: Protein Homology.	Nif3-like dinuclear metal center hexameric protein	1223618	1119	yes
OG1RF_RS06070		Derived by automated computational analysis using gene prediction method: Protein Homology.	peptidase T	1224766	1230	yes
OG1RF_RS06075		Derived by automated computational analysis using gene prediction method: Protein Homology.	hypothetical protein	1226141	267	yes
OG1RF_RS06080		Derived by automated computational analysis using gene prediction method: Protein Homology.	membrane protein	1226427	1029	yes
OG1RF_RS06085		Derived by automated computational analysis using gene prediction method: Protein Homology.	molybdenum cofactor guanylyltransferase	1227626	546	yes
OG1RF_RS06090		Derived by automated computational analysis using gene prediction method: Protein Homology.	formate/nitrite transporter	1228187	825	yes
OG1RF_RS06100		Derived by automated computational analysis using gene prediction method: Protein Homology.	NAD-dependent formate dehydrogenase subunit gamma	1229570	489	yes
OG1RF_RS06105		Derived by automated computational analysis using gene prediction method: Protein Homology.	NADH-quinone oxidoreductase subunit F	1230115	1254	yes
OG1RF_RS06115		Derived by automated computational analysis using gene prediction method: Protein Homology.	molybdopterin molybdenumtransferase MoeA	1234109	1203	yes
OG1RF_RS06120		Derived by automated computational analysis using gene prediction method: Protein Homology.	cyclic pyranopterin monophosphate synthase MoaC	1236086	510	yes
OG1RF_RS06125		Derived by automated computational analysis using gene prediction method: Protein Homology.	GTP 3',8-cyclase MoaA	1236592	975	yes
OG1RF_RS06135		Derived by automated computational analysis using gene prediction method: Protein Homology.	molybdenum cofactor biosynthesis protein	1237996	483	yes
OG1RF_RS06145		Derived by automated computational analysis using gene prediction method: Protein Homology.	molybdate ABC transporter substrate-binding protein	1239472	801	yes
OG1RF_RS06150		Derived by automated computational analysis using gene prediction method: Protein Homology.	molybdenum ABC transporter permease subunit	1240281	672	yes
OG1RF_RS06155		Derived by automated computational analysis using gene prediction method: Protein Homology.	molybdenum ABC transporter ATP-binding protein	1240949	1005	yes
OG1RF_RS06160		Derived by automated computational analysis using gene prediction method: Protein Homology.	heavy metal translocating P-type ATPase	1242075	2103	yes
OG1RF_RS06170		Derived by automated computational analysis using gene prediction method: Protein Homology.	hypothetical protein	1244446	444	yes
OG1RF_RS06175		Derived by automated computational analysis using gene prediction method: Protein Homology.	colicin V production protein CvpA	1244909	549	yes
OG1RF_RS06180		Derived by automated computational analysis using gene prediction method: Protein Homology.	endonuclease MutS2	1245568	2367	yes
OG1RF_RS06185		Derived by automated computational analysis using gene prediction method: Protein Homology.	thiol reductase thioredoxin	1248032	315	yes
OG1RF_RS06190		Derived by automated computational analysis using gene prediction method: Protein Homology.	excinuclease ABC subunit C	1248511	1797	yes
OG1RF_RS06195		Derived by automated computational analysis using gene prediction method: Protein Homology.	hypothetical protein	1250460	258	yes
OG1RF_RS06205		Derived by automated computational analysis using gene prediction method: Protein Homology.	sodium ABC transporter permease	1251714	1263	yes
OG1RF_RS06210		Derived by automated computational analysis using gene prediction method: Protein Homology.	LacI family transcriptional regulator	1253012	999	yes
OG1RF_RS06215		Derived by automated computational analysis using gene prediction method: Protein Homology.	6-phospho-beta-glucosidase	1254152	1395	yes
OG1RF_RS06220		Derived by automated computational analysis using gene prediction method: Protein Homology.	hypothetical protein	1255572	435	yes
OG1RF_RS06225		Derived by automated computational analysis using gene prediction method: Protein Homology.	MsrC protein	1256342	1449	yes
OG1RF_RS06230		Derived by automated computational analysis using gene prediction method: Protein Homology.	aminoacetone oxidase family FAD-binding enzyme	1257831	1287	yes
OG1RF_RS06235		Derived by automated computational analysis using gene prediction method: Protein Homology.	glutamate dehydrogenase	1259255	1347	yes
OG1RF_RS06240	pgi	functions in sugar metabolism in glycolysis and the Embden-Meyerhof pathways (EMP) and in gluconeogenesis; catalyzes reversible isomerization of glucose-6-phosphate to fructose-6-phosphate; member of PGI family; Derived by automated computational analysis using gene prediction method: Protein Homology.	glucose-6-phosphate isomerase	1260783	1350	yes
OG1RF_RS06245		Derived by automated computational analysis using gene prediction method: Protein Homology.	hypothetical protein	1262198	180	yes
OG1RF_RS06250		Derived by automated computational analysis using gene prediction method: Protein Homology.	ribonucleotide reductase assembly protein NrdI	1262436	444	yes
OG1RF_RS06260		Derived by automated computational analysis using gene prediction method: Protein Homology.	V-type ATP synthase subunit I	1263565	1980	yes
OG1RF_RS06265		produces ATP from ADP in the presence of a proton gradient across the membrane; the K subunit is a nonenzymatic component which binds the dimeric form by interacting with the G and E subunits; Derived by automated computational analysis using gene prediction method: Protein Homology.	V-type ATP synthase subunit K	1265572	474	yes
OG1RF_RS06270		Derived by automated computational analysis using gene prediction method: Protein Homology.	V-type ATPase subunit E	1266062	582	yes
OG1RF_RS06275		Derived by automated computational analysis using gene prediction method: Protein Homology.	V-type ATPase subunit C	1266660	1002	yes
OG1RF_RS06285		produces ATP from ADP in the presence of a proton gradient across the membrane; the A subunit is part of the catalytic core of the ATP synthase complex; Derived by automated computational analysis using gene prediction method: Protein Homology.	V-type ATP synthase subunit A	1267974	1788	yes
OG1RF_RS06295		Derived by automated computational analysis using gene prediction method: Protein Homology.	V-type ATP synthase subunit D	1271135	636	yes
OG1RF_RS06320		Derived by automated computational analysis using gene prediction method: Protein Homology.	fructose-bisphosphatase class III	1275131	1881	yes
OG1RF_RS06325		Derived by automated computational analysis using gene prediction method: Protein Homology.	diaminopimelate decarboxylase	1277227	1293	yes
OG1RF_RS13480		Derived by automated computational analysis using gene prediction method: Protein Homology.	hypothetical protein	1280865	483	yes
OG1RF_RS06350		Derived by automated computational analysis using gene prediction method: Protein Homology.	aromatic ring hydroxylating protein	1282197	345	yes
OG1RF_RS06360		Derived by automated computational analysis using gene prediction method: Protein Homology.	transglutaminase	1283898	1377	yes
OG1RF_RS06365		Derived by automated computational analysis using gene prediction method: Protein Homology.	peptide ABC transporter substrate-binding protein	1285292	1653	yes
OG1RF_RS06370		Derived by automated computational analysis using gene prediction method: Protein Homology.	transcription antiterminator BglG	1287254	834	yes
OG1RF_RS06375		Derived by automated computational analysis using gene prediction method: Protein Homology.	PTS N-acetylglucosamine transporter subunit IIABC	1288124	1998	yes
OG1RF_RS06415		Derived by automated computational analysis using gene prediction method: Protein Homology.	transglycosylase SLT domain protein	1295387	630	yes
OG1RF_RS06420		Derived by automated computational analysis using gene prediction method: Protein Homology.	ATPase	1296145	2337	yes
OG1RF_RS06425		Derived by automated computational analysis using gene prediction method: Protein Homology.	DNA primase	1298798	1887	yes
OG1RF_RS06430		Derived by automated computational analysis using gene prediction method: Protein Homology.	RNA polymerase sigma factor SigA	1300793	1107	yes
OG1RF_RS06440		Derived by automated computational analysis using gene prediction method: Protein Homology.	S1 RNA-binding protein	1304200	882	yes
OG1RF_RS06445		Derived by automated computational analysis using gene prediction method: Protein Homology.	transcriptional repressor	1305197	450	yes
OG1RF_RS06450		Derived by automated computational analysis using gene prediction method: Protein Homology.	type I glyceraldehyde-3-phosphate dehydrogenase	1305697	1011	yes
OG1RF_RS06455	obgE	ObgE; essential GTPase; exhibits high exchange rate for GTP/GDP; associates with 50S ribosomal subunit; involved in regulation of chromosomal replication; Derived by automated computational analysis using gene prediction method: Protein Homology.	GTPase ObgE	1306995	1317	yes
OG1RF_RS06460		Derived by automated computational analysis using gene prediction method: Protein Homology.	hypothetical protein	1308450	303	yes
OG1RF_RS06465		Derived by automated computational analysis using gene prediction method: Protein Homology.	PTS lactose transporter subunit IIC	1308779	1299	yes
OG1RF_RS06470		Derived by automated computational analysis using gene prediction method: Protein Homology.	TetR family transcriptional regulator	1310302	540	yes
OG1RF_RS06475		Derived by automated computational analysis using gene prediction method: Protein Homology.	hypothetical protein	1310841	144	yes
OG1RF_RS06480		Derived by automated computational analysis using gene prediction method: Protein Homology.	hypothetical protein	1310981	378	yes
OG1RF_RS06485		Derived by automated computational analysis using gene prediction method: Protein Homology.	peptidyl-prolyl cis-trans isomerase	1311402	750	yes
OG1RF_RS06490		Derived by automated computational analysis using gene prediction method: Protein Homology.	hypothetical protein	1312333	1092	yes
OG1RF_RS06495		Derived by automated computational analysis using gene prediction method: Protein Homology.	alpha/beta hydrolase	1313619	930	yes
OG1RF_RS06500		Derived by automated computational analysis using gene prediction method: Protein Homology.	site-specific tyrosine recombinase XerD	1314717	891	yes
OG1RF_RS06505		Derived by automated computational analysis using gene prediction method: Protein Homology.	segregation/condensation protein A	1315672	795	yes
OG1RF_RS06510		Derived by automated computational analysis using gene prediction method: Protein Homology.	SMC-Scp complex subunit ScpB	1316463	606	yes
OG1RF_RS06515		Derived by automated computational analysis using gene prediction method: Protein Homology.	ribosomal large subunit pseudouridine synthase B	1317072	717	yes
OG1RF_RS06520		Derived by automated computational analysis using gene prediction method: Protein Homology.	membrane protein	1318191	606	yes
OG1RF_RS06525		Derived by automated computational analysis using gene prediction method: Protein Homology.	zinc ribbon domain-containing protein	1318977	1407	yes
OG1RF_RS06535		Derived by automated computational analysis using gene prediction method: Protein Homology.	hypothetical protein	1320659	1035	yes
OG1RF_RS06540		Derived by automated computational analysis using gene prediction method: Protein Homology.	recombinase RecQ	1321694	1443	yes
OG1RF_RS06550		Derived by automated computational analysis using gene prediction method: Protein Homology.	cytidylate kinase	1324075	681	yes
OG1RF_RS06555		Derived by automated computational analysis using gene prediction method: Protein Homology.	30S ribosomal protein S1	1324869	1212	yes
OG1RF_RS06560		Derived by automated computational analysis using gene prediction method: Protein Homology.	ribosome biogenesis GTPase Der	1326254	1311	yes
OG1RF_RS06565		Derived by automated computational analysis using gene prediction method: Protein Homology.	transcriptional regulator	1327812	276	yes
OG1RF_RS06570		Derived by automated computational analysis using gene prediction method: Protein Homology.	hypothetical protein	1328394	1041	yes
OG1RF_RS06575		Derived by automated computational analysis using gene prediction method: Protein Homology.	hypothetical protein	1329462	1239	yes
OG1RF_RS06580		Derived by automated computational analysis using gene prediction method: Protein Homology.	hypothetical protein	1330710	540	yes
OG1RF_RS06585		Derived by automated computational analysis using gene prediction method: Protein Homology.	membrane protein	1331287	885	yes
OG1RF_RS06595		Derived by automated computational analysis using gene prediction method: Protein Homology.	4-hydroxy-tetrahydrodipicolinate reductase	1332638	780	yes
OG1RF_RS06600		Derived by automated computational analysis using gene prediction method: Protein Homology.	CCA-adding enzyme	1333414	1221	yes
OG1RF_RS06605		Derived by automated computational analysis using gene prediction method: Protein Homology.	thioesterase	1334634	375	yes
OG1RF_RS06610		Derived by automated computational analysis using gene prediction method: Protein Homology.	hypothetical protein	1335098	456	yes
OG1RF_RS06615		Derived by automated computational analysis using gene prediction method: Protein Homology.	shikimate dehydrogenase	1336041	867	yes
OG1RF_RS06620		Derived by automated computational analysis using gene prediction method: Protein Homology.	3-deoxy-7-phosphoheptulonate synthase	1336944	1026	yes
OG1RF_RS06625		Derived by automated computational analysis using gene prediction method: Protein Homology.	3-dehydroquinate synthase	1337992	1077	yes
OG1RF_RS06630		Derived by automated computational analysis using gene prediction method: Protein Homology.	chorismate synthase	1339070	1167	yes
OG1RF_RS06635		Derived by automated computational analysis using gene prediction method: Protein Homology.	prephenate dehydrogenase	1340270	1095	yes
OG1RF_RS06640		Derived by automated computational analysis using gene prediction method: Protein Homology.	3-phosphoshikimate 1-carboxyvinyltransferase	1341371	1287	yes
OG1RF_RS06645		Derived by automated computational analysis using gene prediction method: Protein Homology.	shikimate kinase	1342677	507	yes
OG1RF_RS06650		catalyzes the formation of phenylpyruvate from prephenate in phenylalanine biosynthesis; Derived by automated computational analysis using gene prediction method: Protein Homology.	prephenate dehydratase	1343191	849	yes
OG1RF_RS06655		Derived by automated computational analysis using gene prediction method: Protein Homology.	Cro/Cl family transcriptional regulator	1344183	1173	yes
OG1RF_RS06660		Derived by automated computational analysis using gene prediction method: Protein Homology.	hypothetical protein	1345431	849	yes
OG1RF_RS06665		Derived by automated computational analysis using gene prediction method: Protein Homology.	hypothetical protein	1346473	195	yes
OG1RF_RS06670		Derived by automated computational analysis using gene prediction method: Protein Homology.	hypothetical protein	1346679	477	yes
OG1RF_RS06675		Derived by automated computational analysis using gene prediction method: Protein Homology.	hypothetical protein	1347233	333	yes
OG1RF_RS06680		Derived by automated computational analysis using gene prediction method: Protein Homology.	sodium:proton antiporter	1347601	2055	yes
OG1RF_RS06685		Derived by automated computational analysis using gene prediction method: Protein Homology.	ABC transporter ATP-binding protein	1349760	1896	yes
OG1RF_RS06690		Derived by automated computational analysis using gene prediction method: Protein Homology.	thymidylate synthase	1351673	948	yes
OG1RF_RS06695		Derived by automated computational analysis using gene prediction method: Protein Homology.	dihydrofolate reductase	1352638	495	yes
OG1RF_RS06700		Derived by automated computational analysis using gene prediction method: Protein Homology.	tRNA epoxyqueuosine(34) reductase QueG	1353156	1170	yes
OG1RF_RS06705		Derived by automated computational analysis using gene prediction method: Protein Homology.	LexA repressor	1354339	630	yes
OG1RF_RS06710		Derived by automated computational analysis using gene prediction method: Protein Homology.	hypothetical protein	1355110	243	yes
OG1RF_RS06715		Derived by automated computational analysis using gene prediction method: Protein Homology.	transketolase	1355424	1995	yes
OG1RF_RS06720		Derived by automated computational analysis using gene prediction method: Protein Homology.	MFS transporter	1357469	1191	yes
OG1RF_RS06725		Derived by automated computational analysis using gene prediction method: Protein Homology.	N-acetylmuramoyl-L-alanine amidase	1359014	861	yes
OG1RF_RS06730		Derived by automated computational analysis using gene prediction method: Protein Homology.	cysteine synthase A	1360103	933	yes
OG1RF_RS06735		Derived by automated computational analysis using gene prediction method: Protein Homology.	transcriptional repressor	1361174	444	yes
OG1RF_RS06740		Derived by automated computational analysis using gene prediction method: Protein Homology.	NADH oxidase	1361915	1341	yes
OG1RF_RS06745		Derived by automated computational analysis using gene prediction method: Protein Homology.	DNA mismatch repair protein MutT	1363306	609	yes
OG1RF_RS06755		Derived by automated computational analysis using gene prediction method: Protein Homology.	protease synthase	1364612	528	yes
OG1RF_RS06760		Derived by automated computational analysis using gene prediction method: Protein Homology.	AraC family transcriptional regulator	1365194	819	yes
OG1RF_RS06770		Derived by automated computational analysis using gene prediction method: Protein Homology.	multidrug ABC transporter ATP-binding protein	1367890	1779	yes
OG1RF_RS06780		Derived by automated computational analysis using gene prediction method: Protein Homology.	DNA mismatch repair protein MutT	1369757	426	yes
OG1RF_RS06785		Derived by automated computational analysis using gene prediction method: Protein Homology.	hypothetical protein	1370322	1011	yes
OG1RF_RS06800		Derived by automated computational analysis using gene prediction method: Protein Homology.	transcriptional regulator	1374851	846	yes
OG1RF_RS06825		Derived by automated computational analysis using gene prediction method: Protein Homology.	hypothetical protein	1382385	162	yes
OG1RF_RS06830		Derived by automated computational analysis using gene prediction method: Protein Homology.	6-phospho-beta-glucosidase	1382656	1410	yes
OG1RF_RS06835		Derived by automated computational analysis using gene prediction method: Protein Homology.	PTS beta-glucoside transporter subunit EIIBCA	1384065	1881	yes
OG1RF_RS06840		Derived by automated computational analysis using gene prediction method: Protein Homology.	cardiolipin synthase	1386227	1461	yes
OG1RF_RS06845		Derived by automated computational analysis using gene prediction method: Protein Homology.	membrane protein	1387868	552	yes
OG1RF_RS06850		Derived by automated computational analysis using gene prediction method: Protein Homology.	hypothetical protein	1388478	885	yes
OG1RF_RS06855		Derived by automated computational analysis using gene prediction method: Protein Homology.	manganese-dependent inorganic pyrophosphatase	1389434	927	yes
OG1RF_RS06860		Derived by automated computational analysis using gene prediction method: Protein Homology.	pyruvate formate lyase-activating protein	1390456	765	yes
OG1RF_RS06865		Derived by automated computational analysis using gene prediction method: Protein Homology.	formate acetyltransferase	1391297	2247	yes
OG1RF_RS06870		Derived by automated computational analysis using gene prediction method: Protein Homology.	DNA topoisomerase IV subunit A	1393833	2463	yes
OG1RF_RS06875		Derived by automated computational analysis using gene prediction method: Protein Homology.	DNA topoisomerase IV subunit B	1396308	2058	yes
OG1RF_RS06880		Derived by automated computational analysis using gene prediction method: Protein Homology.	CoA-binding protein	1398570	429	yes
OG1RF_RS06885		Derived by automated computational analysis using gene prediction method: Protein Homology.	ethanolamine utilization protein EutQ	1399086	444	yes
OG1RF_RS06890		may be involved in the transport of ethanolamine; Derived by automated computational analysis using gene prediction method: Protein Homology.	ethanolamine utilization protein EutH	1399542	1101	yes
OG1RF_RS06895		Derived by automated computational analysis using gene prediction method: Protein Homology.	ethanolamine utilization protein EutN	1400655	264	yes
OG1RF_RS06900		Derived by automated computational analysis using gene prediction method: Protein Homology.	hypothetical protein	1400931	600	yes
OG1RF_RS06905		catalyzes the formation of propionyl phosphate from propionyl-CoA in propanediol degradation; Derived by automated computational analysis using gene prediction method: Protein Homology.	phosphate propanoyltransferase	1401545	636	yes
OG1RF_RS06910		Derived by automated computational analysis using gene prediction method: Protein Homology.	hypothetical protein	1402184	549	yes
OG1RF_RS06915		ethanolamine utilization protein; involved in the degredation of ethanolamine; Derived by automated computational analysis using gene prediction method: Protein Homology.	carboxysome shell protein	1402821	291	yes
OG1RF_RS06930		Derived by automated computational analysis using gene prediction method: Protein Homology.	microcompartment protein EutL	1405236	654	yes
OG1RF_RS06935		Derived by automated computational analysis using gene prediction method: Protein Homology.	ethanolamine ammonia-lyase light chain	1405903	912	yes
OG1RF_RS06940		with EutC catalyzes the formation of acetaldehyde and ammonia from ethanolamine; Derived by automated computational analysis using gene prediction method: Protein Homology.	ethanolamine ammonia lyase large subunit	1406832	1365	yes
OG1RF_RS06945		Derived by automated computational analysis using gene prediction method: Protein Homology.	ethanolamine ammonia-lyase	1408214	1449	yes
OG1RF_RS06950		Derived by automated computational analysis using gene prediction method: Protein Homology.	sensor histidine kinase	1409729	1434	yes
OG1RF_RS06955		Derived by automated computational analysis using gene prediction method: Protein Homology.	response regulator	1411163	573	yes
OG1RF_RS06960		Derived by automated computational analysis using gene prediction method: Protein Homology.	propanediol utilization protein PduU	1411763	348	yes
OG1RF_RS06965		Derived by automated computational analysis using gene prediction method: Protein Homology.	alcohol dehydrogenase	1412270	1131	yes
OG1RF_RS06970		Derived by automated computational analysis using gene prediction method: Protein Homology.	ATP:cob(I)alamin adenosyltransferase	1413887	582	yes
OG1RF_RS06975		Derived by automated computational analysis using gene prediction method: Protein Homology.	ethanolamine utilization protein EutP	1414465	444	yes
OG1RF_RS06980		Derived by automated computational analysis using gene prediction method: Protein Homology.	iron ABC transporter ATP-binding protein	1415050	768	yes
OG1RF_RS06985	btuC	required for transport of corrinoids such as cobalamin; functions as a complex of BtuCDF; Derived by automated computational analysis using gene prediction method: Protein Homology.	corrinoid ABC transporter permease	1415814	1008	yes
OG1RF_RS07000		Derived by automated computational analysis using gene prediction method: Protein Homology.	aldose 1-epimerase	1418997	876	yes
OG1RF_RS07005		Derived by automated computational analysis using gene prediction method: Protein Homology.	GTP-sensing pleiotropic transcriptional regulator CodY	1419906	783	yes
OG1RF_RS07010		Derived by automated computational analysis using gene prediction method: Protein Homology.	HslU--HslV peptidase ATPase subunit	1420709	1404	yes
OG1RF_RS07015		Derived by automated computational analysis using gene prediction method: Protein Homology.	HslU--HslV peptidase proteolytic subunit	1422127	549	yes
OG1RF_RS07020		Derived by automated computational analysis using gene prediction method: Protein Homology.	tyrosine recombinase XerC	1422704	900	yes
OG1RF_RS07025		Derived by automated computational analysis using gene prediction method: Protein Homology.	FADH(2)-oxidizing methylenetetrahydrofolate--tRNA-(uracil(54)-C(5))- methyltransferase TrmFO	1423815	1308	yes
OG1RF_RS07030		Derived by automated computational analysis using gene prediction method: Protein Homology.	DNA topoisomerase I	1425230	2079	yes
OG1RF_RS07035		Derived by automated computational analysis using gene prediction method: Protein Homology.	CPBP family intramembrane metalloprotease	1427493	654	yes
OG1RF_RS07040		Derived by automated computational analysis using gene prediction method: Protein Homology.	DNA-processing protein DprA	1428237	864	yes
OG1RF_RS07045		Derived by automated computational analysis using gene prediction method: Protein Homology.	ribonuclease HII	1429161	768	yes
OG1RF_RS07050		Derived by automated computational analysis using gene prediction method: Protein Homology.	ribosome biogenesis GTPase YlqF	1429930	852	yes
OG1RF_RS07055		Derived by automated computational analysis using gene prediction method: Protein Homology.	2-dehydropantoate 2-reductase	1431057	942	yes
OG1RF_RS07060		Derived by automated computational analysis using gene prediction method: Protein Homology.	LysR family transcriptional regulator	1432176	891	yes
OG1RF_RS07065		Derived by automated computational analysis using gene prediction method: Protein Homology.	PTS sugar transporter subunit IIC	1433075	1053	yes
OG1RF_RS07070		Derived by automated computational analysis using gene prediction method: Protein Homology.	dihydrolipoamide succinyltransferase	1434271	1299	yes
OG1RF_RS07075		Derived by automated computational analysis using gene prediction method: Protein Homology.	2-oxoisovalerate dehydrogenase subunit beta	1435593	987	yes
OG1RF_RS07080		Derived by automated computational analysis using gene prediction method: Protein Homology.	2-oxoisovalerate dehydrogenase subunit alpha	1436601	993	yes
OG1RF_RS07085		Derived by automated computational analysis using gene prediction method: Protein Homology.	dihydrolipoyl dehydrogenase	1437604	1410	yes
OG1RF_RS07090		Derived by automated computational analysis using gene prediction method: Protein Homology.	butyrate kinase	1439019	1083	yes
OG1RF_RS07095		Derived by automated computational analysis using gene prediction method: Protein Homology.	branched-chain phosphotransacylase	1440120	822	yes
OG1RF_RS07100		Derived by automated computational analysis using gene prediction method: Protein Homology.	membrane protein	1441224	1035	yes
OG1RF_RS07105		Derived by automated computational analysis using gene prediction method: Protein Homology.	conjugal transfer protein TraX	1442318	723	yes
OG1RF_RS07115		Derived by automated computational analysis using gene prediction method: Protein Homology.	oxidoreductase	1444094	795	yes
OG1RF_RS07120		Derived by automated computational analysis using gene prediction method: Protein Homology.	MarR family transcriptional regulator	1445017	429	yes
OG1RF_RS07125		Derived by automated computational analysis using gene prediction method: Protein Homology.	lactoylglutathione lyase	1445456	963	yes
OG1RF_RS07130		Derived by automated computational analysis using gene prediction method: Protein Homology.	carboxylesterase	1446431	603	yes
OG1RF_RS07135		Derived by automated computational analysis using gene prediction method: Protein Homology.	NADPH:quinone reductase	1447113	942	yes
OG1RF_RS07150		Derived by automated computational analysis using gene prediction method: Protein Homology.	hypothetical protein	1450329	732	yes
OG1RF_RS07155		Derived by automated computational analysis using gene prediction method: Protein Homology.	multidrug ABC transporter ATP-binding protein	1451062	855	yes
OG1RF_RS07160		Derived by automated computational analysis using gene prediction method: Protein Homology.	GntR family transcriptional regulator	1451913	369	yes
OG1RF_RS07165		Derived by automated computational analysis using gene prediction method: Protein Homology.	lipoprotein	1452430	444	yes
OG1RF_RS07170		Derived by automated computational analysis using gene prediction method: Protein Homology.	signal peptidase I	1452994	555	yes
OG1RF_RS07175		Derived by automated computational analysis using gene prediction method: Protein Homology.	peptidase S41	1453567	1434	yes
OG1RF_RS07180		Derived by automated computational analysis using gene prediction method: Protein Homology.	hypothetical protein	1455097	219	yes
OG1RF_RS07185		Derived by automated computational analysis using gene prediction method: Protein Homology.	peptide-methionine (S)-S-oxide reductase	1455321	516	yes
OG1RF_RS07190		Derived by automated computational analysis using gene prediction method: Protein Homology.	hypothetical protein	1455853	645	yes
OG1RF_RS07195		Derived by automated computational analysis using gene prediction method: Protein Homology.	lipase	1456499	828	yes
OG1RF_RS07200		Derived by automated computational analysis using gene prediction method: Protein Homology.	hypothetical protein	1457502	843	yes
OG1RF_RS07205		Derived by automated computational analysis using gene prediction method: Protein Homology.	hemolysin III	1458467	663	yes
OG1RF_RS07210		Derived by automated computational analysis using gene prediction method: Protein Homology.	hypothetical protein	1459323	198	yes
OG1RF_RS07215		Derived by automated computational analysis using gene prediction method: Protein Homology.	adenine phosphoribosyltransferase	1459626	513	yes
OG1RF_RS07220		Derived by automated computational analysis using gene prediction method: Protein Homology.	single-stranded-DNA-specific exonuclease RecJ	1460141	2313	yes
OG1RF_RS07225		Derived by automated computational analysis using gene prediction method: Protein Homology.	hypothetical protein	1462608	468	yes
OG1RF_RS07230		Derived by automated computational analysis using gene prediction method: Protein Homology.	short-chain dehydrogenase	1463092	789	yes
OG1RF_RS07235		Derived by automated computational analysis using gene prediction method: Protein Homology.	ribonuclease Z	1463881	942	yes
OG1RF_RS07240		Derived by automated computational analysis using gene prediction method: Protein Homology.	hypothetical protein	1465037	567	yes
OG1RF_RS07245		Derived by automated computational analysis using gene prediction method: Protein Homology.	RNA-binding protein	1465724	246	yes
OG1RF_RS07250		Derived by automated computational analysis using gene prediction method: Protein Homology.	30S ribosomal protein S16	1465981	276	yes
OG1RF_RS07255		Derived by automated computational analysis using gene prediction method: Protein Homology.	GNAT family N-acetyltransferase	1466403	726	yes
OG1RF_RS07260		Derived by automated computational analysis using gene prediction method: Protein Homology.	NAD(P)H-dependent oxidoreductase	1467348	555	yes
OG1RF_RS07265		Derived by automated computational analysis using gene prediction method: Protein Homology.	MerR family transcriptional regulator	1468023	753	yes
OG1RF_RS07270		Derived by automated computational analysis using gene prediction method: Protein Homology.	signal recognition particle protein	1468850	1419	yes
OG1RF_RS07275		Derived by automated computational analysis using gene prediction method: Protein Homology.	DNA-binding protein	1470273	339	yes
OG1RF_RS07280		Derived by automated computational analysis using gene prediction method: Protein Homology.	hypothetical protein	1470695	465	yes
OG1RF_RS07285		Derived by automated computational analysis using gene prediction method: Protein Homology.	DNA-binding response regulator	1471322	711	yes
OG1RF_RS07290		Derived by automated computational analysis using gene prediction method: Protein Homology.	PAS domain-containing sensor histidine kinase	1472029	1776	yes
OG1RF_RS07295		Derived by automated computational analysis using gene prediction method: Protein Homology.	phosphate ABC transporter substrate-binding protein	1473846	891	yes
OG1RF_RS07300		catalyzes the transamination of the aromatic amino acid forming a ketoacid; first step in aromatic amino acid degradation in lactococci; Derived by automated computational analysis using gene prediction method: Protein Homology.	aminotransferase A	1474847	1179	yes
OG1RF_RS07305		Derived by automated computational analysis using gene prediction method: Protein Homology.	alpha-mannosidase	1476187	2691	yes
OG1RF_RS07310		Derived by automated computational analysis using gene prediction method: Protein Homology.	glycosyl hydrolase	1478889	1290	yes
OG1RF_RS07315		Derived by automated computational analysis using gene prediction method: Protein Homology.	GntR family transcriptional regulator	1480335	1047	yes
OG1RF_RS07320		Derived by automated computational analysis using gene prediction method: Protein Homology.	LysR family transcriptional regulator	1481430	930	yes
OG1RF_RS07325		Derived by automated computational analysis using gene prediction method: Protein Homology.	carbonate dehydratase	1482378	699	yes
OG1RF_RS07330		Derived by automated computational analysis using gene prediction method: Protein Homology.	orotate phosphoribosyltransferase	1483274	633	yes
OG1RF_RS07340		Derived by automated computational analysis using gene prediction method: Protein Homology.	dihydroorotate dehydrogenase	1484611	939	yes
OG1RF_RS07345		Derived by automated computational analysis using gene prediction method: Protein Homology.	dihydroorotate dehydrogenase	1485546	792	yes
OG1RF_RS07350		Derived by automated computational analysis using gene prediction method: Protein Homology.	carbamoyl phosphate synthase large subunit	1486445	3183	yes
OG1RF_RS07355		Derived by automated computational analysis using gene prediction method: Protein Homology.	carbamoyl phosphate synthase small subunit	1489627	1080	yes
OG1RF_RS07360		Derived by automated computational analysis using gene prediction method: Protein Homology.	dihydroorotase	1490709	1284	yes
OG1RF_RS07365		Derived by automated computational analysis using gene prediction method: Protein Homology.	aspartate carbamoyltransferase	1492001	927	yes
OG1RF_RS07370		Derived by automated computational analysis using gene prediction method: Protein Homology.	uracil transporter	1492941	1281	yes
OG1RF_RS07375		Derived by automated computational analysis using gene prediction method: Protein Homology.	bifunctional pyrimidine operon transcriptional regulator/uracil phosphoribosyltransferase	1494238	537	yes
OG1RF_RS07380		Derived by automated computational analysis using gene prediction method: Protein Homology.	RNA pseudouridine synthase	1495115	906	yes
OG1RF_RS07390		Derived by automated computational analysis using gene prediction method: Protein Homology.	hypothetical protein	1496489	705	yes
OG1RF_RS07395		Derived by automated computational analysis using gene prediction method: Protein Homology.	formate--tetrahydrofolate ligase	1497298	1671	yes
OG1RF_RS07400		Derived by automated computational analysis using gene prediction method: Protein Homology.	cold-shock protein	1499148	207	yes
OG1RF_RS07405		Derived by automated computational analysis using gene prediction method: Protein Homology.	pore-forming protein EbsA	1499459	462	yes
OG1RF_RS07410		Derived by automated computational analysis using gene prediction method: Protein Homology.	ribonuclease HI	1500021	408	yes
OG1RF_RS07415		Derived by automated computational analysis using gene prediction method: Protein Homology.	aminoacyl-tRNA deacylase	1500558	495	yes
OG1RF_RS07420		Derived by automated computational analysis using gene prediction method: Protein Homology.	3-dehydroquinase	1501070	762	yes
OG1RF_RS07425		Derived by automated computational analysis using gene prediction method: Protein Homology.	ABC transporter ATP-binding protein	1501987	1785	yes
OG1RF_RS07430		Derived by automated computational analysis using gene prediction method: Protein Homology.	multidrug ABC transporter permease/ATP-binding protein	1503771	1752	yes
OG1RF_RS07435		Derived by automated computational analysis using gene prediction method: Protein Homology.	hypothetical protein	1505720	219	yes
OG1RF_RS07445		Derived by automated computational analysis using gene prediction method: Protein Homology.	endonuclease	1506132	894	yes
OG1RF_RS07450		Derived by automated computational analysis using gene prediction method: Protein Homology.	hypothetical protein	1507036	468	yes
OG1RF_RS07455		Derived by automated computational analysis using gene prediction method: Protein Homology.	hypothetical protein	1507503	663	yes
OG1RF_RS07460		Derived by automated computational analysis using gene prediction method: Protein Homology.	Tyrosine--tRNA ligase 2	1508346	1263	yes
OG1RF_RS07480		Derived by automated computational analysis using gene prediction method: Protein Homology.	catabolite control protein A	1514364	1002	yes
OG1RF_RS07485		Derived by automated computational analysis using gene prediction method: Protein Homology.	dipeptidase	1515580	1104	yes
OG1RF_RS07490		Derived by automated computational analysis using gene prediction method: Protein Homology.	general stress protein	1516804	588	yes
OG1RF_RS07495		Derived by automated computational analysis using gene prediction method: Protein Homology.	general stress protein	1517407	432	yes
OG1RF_RS07500		Derived by automated computational analysis using gene prediction method: Protein Homology.	UTP--glucose-1-phosphate uridylyltransferase	1518016	897	yes
OG1RF_RS07505		Derived by automated computational analysis using gene prediction method: Protein Homology.	glycerol-3-phosphate dehydrogenase (NAD(P)(+))	1518924	1023	yes
OG1RF_RS07510		Derived by automated computational analysis using gene prediction method: Protein Homology.	prolipoprotein diacylglyceryl transferase	1520014	837	yes
OG1RF_RS07515		Derived by automated computational analysis using gene prediction method: Protein Homology.	HPr kinase/phosphorylase	1520865	936	yes
OG1RF_RS07520		Derived by automated computational analysis using gene prediction method: Protein Homology.	excinuclease ABC	1522010	963	yes
OG1RF_RS07525		Derived by automated computational analysis using gene prediction method: Protein Homology.	membrane protein	1523008	357	yes
OG1RF_RS07530		Derived by automated computational analysis using gene prediction method: Protein Homology.	PspC family transcriptional regulator	1523364	324	yes
OG1RF_RS07535		Derived by automated computational analysis using gene prediction method: Protein Homology.	hypothetical protein	1523762	1602	yes
OG1RF_RS07540		Derived by automated computational analysis using gene prediction method: Protein Homology.	phosphate transport system regulatory protein PhoU	1525573	678	yes
OG1RF_RS07545		Derived by automated computational analysis using gene prediction method: Protein Homology.	phosphate ABC transporter ATP-binding protein	1526265	759	yes
OG1RF_RS07550		Derived by automated computational analysis using gene prediction method: Protein Homology.	phosphate ABC transporter ATP-binding protein	1527034	810	yes
OG1RF_RS07555		Derived by automated computational analysis using gene prediction method: Protein Homology.	phosphate ABC transporter, permease protein PstA	1527860	885	yes
OG1RF_RS07560		Derived by automated computational analysis using gene prediction method: Protein Homology.	phosphate ABC transporter permease subunit PstC	1528744	921	yes
OG1RF_RS07565		Derived by automated computational analysis using gene prediction method: Protein Homology.	phosphate ABC transporter substrate-binding protein	1529787	855	yes
OG1RF_RS07570		Derived by automated computational analysis using gene prediction method: Protein Homology.	ABC transporter permease	1530817	885	yes
OG1RF_RS07580		Derived by automated computational analysis using gene prediction method: Protein Homology.	peptide chain release factor 2	1532486	1005	yes
OG1RF_RS13490		Derived by automated computational analysis using gene prediction method: Protein Homology.	hypothetical protein	1533513	123	yes
OG1RF_RS07585		Derived by automated computational analysis using gene prediction method: Protein Homology.	protein translocase subunit SecA	1533664	2538	yes
OG1RF_RS07590		Derived by automated computational analysis using gene prediction method: Protein Homology.	ribosomal subunit interface protein	1536457	552	yes
OG1RF_RS07610		Derived by automated computational analysis using gene prediction method: Protein Homology.	PTS sugar transporter subunit IIB	1540452	336	yes
OG1RF_RS07615		Derived by automated computational analysis using gene prediction method: Protein Homology.	hypothetical protein	1540908	288	yes
OG1RF_RS07620		Derived by automated computational analysis using gene prediction method: Protein Homology.	YigZ family protein	1541337	663	yes
OG1RF_RS07630		Derived by automated computational analysis using gene prediction method: Protein Homology.	NAD(P)-dependent dehydrogenase	1542306	765	yes
OG1RF_RS07635		Derived by automated computational analysis using gene prediction method: Protein Homology.	membrane protein	1543216	522	yes
OG1RF_RS07645		Derived by automated computational analysis using gene prediction method: Protein Homology.	hypothetical protein	1544532	330	yes
OG1RF_RS07650		Derived by automated computational analysis using gene prediction method: Protein Homology.	phosphoribosylamine--glycine ligase	1544989	1248	yes
OG1RF_RS07655		Derived by automated computational analysis using gene prediction method: Protein Homology.	bifunctional phosphoribosylaminoimidazolecarboxamide formyltransferase/inosine monophosphate cyclohydrolase	1546255	1542	yes
OG1RF_RS07660		Derived by automated computational analysis using gene prediction method: Protein Homology.	phosphoribosylglycinamide formyltransferase	1547793	573	yes
OG1RF_RS07665		Derived by automated computational analysis using gene prediction method: Protein Homology.	phosphoribosylformylglycinamidine cyclo-ligase	1548362	1032	yes
OG1RF_RS07675		Derived by automated computational analysis using gene prediction method: Protein Homology.	phosphoribosylformylglycinamidine synthase II	1550810	2220	yes
OG1RF_RS07680		Derived by automated computational analysis using gene prediction method: Protein Homology.	phosphoribosylformylglycinamidine synthase subunit PurQ	1553026	675	yes
OG1RF_RS07685		Derived by automated computational analysis using gene prediction method: Protein Homology.	phosphoribosylformylglycinamidine synthase	1553701	252	yes
OG1RF_RS07690		Derived by automated computational analysis using gene prediction method: Protein Homology.	phosphoribosylaminoimidazolesuccinocarboxamide synthase	1553966	714	yes
OG1RF_RS07695		Derived by automated computational analysis using gene prediction method: Protein Homology.	5-(carboxyamino)imidazole ribonucleotide synthase	1554831	1125	yes
OG1RF_RS07705		Derived by automated computational analysis using gene prediction method: Protein Homology.	membrane protein	1556610	867	yes
OG1RF_RS07710		Derived by automated computational analysis using gene prediction method: Protein Homology.	NAD(P)H-hydrate dehydratase	1557626	876	yes
OG1RF_RS07715		Derived by automated computational analysis using gene prediction method: Protein Homology.	ABC transporter substrate-binding protein	1558599	1641	yes
OG1RF_RS07720		Derived by automated computational analysis using gene prediction method: Protein Homology.	cupin	1560302	243	yes
OG1RF_RS07725		Derived by automated computational analysis using gene prediction method: Protein Homology.	branched chain amino acid aminotransferase	1560756	1020	yes
OG1RF_RS07730		Derived by automated computational analysis using gene prediction method: Protein Homology.	hypothetical protein	1561966	453	yes
OG1RF_RS07735		Derived by automated computational analysis using gene prediction method: Protein Homology.	hypothetical protein	1562597	612	yes
OG1RF_RS07740		Derived by automated computational analysis using gene prediction method: Protein Homology.	membrane protein	1563255	645	yes
OG1RF_RS07745		Derived by automated computational analysis using gene prediction method: Protein Homology.	AI-2E family transporter	1564020	1155	yes
OG1RF_RS07750		Derived by automated computational analysis using gene prediction method: Protein Homology.	hypothetical protein	1565414	3975	yes
OG1RF_RS07755		Derived by automated computational analysis using gene prediction method: Protein Homology.	PTS fructose transporter subunit IIA	1569538	408	yes
OG1RF_RS07765		Derived by automated computational analysis using gene prediction method: Protein Homology.	PTS fructose transporter subunit IIC	1570761	900	yes
OG1RF_RS07770		Derived by automated computational analysis using gene prediction method: Protein Homology.	PTS mannose transporter subunit IIAB	1571674	480	yes
OG1RF_RS07775		Derived by automated computational analysis using gene prediction method: Protein Homology.	beta-galactosidase	1572150	1785	yes
OG1RF_RS07780		catalyzes the formation of tagatose 1,6-bisphosphate from tagatose 6-phosphate and ATP; Derived by automated computational analysis using gene prediction method: Protein Homology.	tagatose-6-phosphate kinase	1573997	942	yes
OG1RF_RS07785		Derived by automated computational analysis using gene prediction method: Protein Homology.	tagatose 1,6-diphosphate aldolase	1574954	996	yes
OG1RF_RS07790	agaS	Derived by automated computational analysis using gene prediction method: Protein Homology.	tagatose-6-phosphate ketose	1575972	1173	yes
OG1RF_RS07795		Derived by automated computational analysis using gene prediction method: Protein Homology.	GntR family transcriptional regulator	1577156	732	yes
OG1RF_RS07800		Derived by automated computational analysis using gene prediction method: Protein Homology.	universal stress protein A	1578273	903	yes
OG1RF_RS08025		Derived by automated computational analysis using gene prediction method: Protein Homology.	50S ribosomal protein L19	1630798	348	yes
OG1RF_RS08030		Derived by automated computational analysis using gene prediction method: Protein Homology.	tRNA (guanosine(37)-N1)-methyltransferase TrmD	1631289	741	yes
OG1RF_RS08040		Derived by automated computational analysis using gene prediction method: Protein Homology.	manganese transporter	1632651	1362	yes
OG1RF_RS08045		Derived by automated computational analysis using gene prediction method: Protein Homology.	glyoxylase	1634209	375	yes
OG1RF_RS08050		Derived by automated computational analysis using gene prediction method: Protein Homology.	TVP38/TMEM64 family protein	1634805	609	yes
OG1RF_RS08055		Derived by automated computational analysis using gene prediction method: Protein Homology.	glycerophosphoryl diester phosphodiesterase	1635514	1803	yes
OG1RF_RS08060		Derived by automated computational analysis using gene prediction method: Protein Homology.	membrane protein	1637362	687	yes
OG1RF_RS08070		Derived by automated computational analysis using gene prediction method: Protein Homology.	UDP-N-acetylmuramate--L-alanine ligase	1638724	1338	yes
OG1RF_RS08075		Derived by automated computational analysis using gene prediction method: Protein Homology.	hypothetical protein	1640216	945	yes
OG1RF_RS08080		Derived by automated computational analysis using gene prediction method: Protein Homology.	membrane protein	1641287	960	yes
OG1RF_RS08085		Derived by automated computational analysis using gene prediction method: Protein Homology.	FUSC family protein	1642349	612	yes
OG1RF_RS08090		Derived by automated computational analysis using gene prediction method: Protein Homology.	N-acetylmannosamine kinase	1643001	882	yes
OG1RF_RS08095		Derived by automated computational analysis using gene prediction method: Protein Homology.	membrane protein insertion efficiency factor YidD	1643885	303	yes
OG1RF_RS08100		Derived by automated computational analysis using gene prediction method: Protein Homology.	hypothetical protein	1644366	153	yes
OG1RF_RS08105	engB	binds guanine nucleotides; in Escherichia coli depletion results in defective cell division and filamentation; in Bacillus subtilis this gene is essential; Derived by automated computational analysis using gene prediction method: Protein Homology.	GTP-binding protein	1644535	582	yes
OG1RF_RS08110		Derived by automated computational analysis using gene prediction method: Protein Homology.	ATP-dependent Clp protease ATP-binding subunit ClpX	1645214	1254	yes
OG1RF_RS08115		Derived by automated computational analysis using gene prediction method: Protein Homology.	hypothetical protein	1646659	1029	yes
OG1RF_RS08120		Derived by automated computational analysis using gene prediction method: Protein Homology.	N-acetyltransferase	1647766	489	yes
OG1RF_RS08125		Derived by automated computational analysis using gene prediction method: Protein Homology.	C4-dicarboxylate ABC transporter	1648266	1374	yes
OG1RF_RS08130		Derived by automated computational analysis using gene prediction method: Protein Homology.	ribonucleoside hydrolase RihC	1649656	921	yes
OG1RF_RS08135		Derived by automated computational analysis using gene prediction method: Protein Homology.	LacI family transcriptional regulator	1650759	1911	yes
OG1RF_RS08140		Derived by automated computational analysis using gene prediction method: Protein Homology.	transcriptional regulator	1652854	1443	yes
OG1RF_RS08145		Derived by automated computational analysis using gene prediction method: Protein Homology.	hypothetical protein	1654611	846	yes
OG1RF_RS08155		Derived by automated computational analysis using gene prediction method: Protein Homology.	glycerol uptake facilitator protein	1656263	705	yes
OG1RF_RS08160		Derived by automated computational analysis using gene prediction method: Protein Homology.	alpha-glycerophosphate oxidase	1656990	1830	yes
OG1RF_RS08165		Derived by automated computational analysis using gene prediction method: Protein Homology.	glycerol kinase	1658840	1506	yes
OG1RF_RS08170		Derived by automated computational analysis using gene prediction method: Protein Homology.	M protein trans-acting positive regulator	1660622	1467	yes
OG1RF_RS08180		Derived by automated computational analysis using gene prediction method: Protein Homology.	hypothetical protein	1663593	357	yes
OG1RF_RS08185		Derived by automated computational analysis using gene prediction method: Protein Homology.	hypothetical protein	1663983	162	yes
OG1RF_RS08210		Derived by automated computational analysis using gene prediction method: Protein Homology.	hypothetical protein	1668766	435	yes
OG1RF_RS08215		Derived by automated computational analysis using gene prediction method: Protein Homology.	acetyltransferase	1669276	537	yes
OG1RF_RS08220		Derived by automated computational analysis using gene prediction method: Protein Homology.	ATPase	1669882	2706	yes
OG1RF_RS08225		Derived by automated computational analysis using gene prediction method: Protein Homology.	hypothetical protein	1672905	651	yes
OG1RF_RS08230		Derived by automated computational analysis using gene prediction method: Protein Homology.	cyclic nucleotide-binding protein	1673644	666	yes
OG1RF_RS08235		Derived by automated computational analysis using gene prediction method: Protein Homology.	hypothetical protein	1674381	396	yes
OG1RF_RS08240		Derived by automated computational analysis using gene prediction method: Protein Homology.	Bcr/CflA family drug resistance efflux transporter	1674886	1182	yes
OG1RF_RS08250		Derived by automated computational analysis using gene prediction method: Protein Homology.	hypothetical protein	1678044	102	yes
OG1RF_RS08255		Derived by automated computational analysis using gene prediction method: Protein Homology.	hypothetical protein	1678148	150	yes
OG1RF_RS08275		Derived by automated computational analysis using gene prediction method: Protein Homology.	glucosamine--fructose-6-phosphate aminotransferase	1680231	1077	yes
OG1RF_RS08280		Derived by automated computational analysis using gene prediction method: Protein Homology.	PTS mannose transporter subunit IID	1681318	831	yes
OG1RF_RS08290		Derived by automated computational analysis using gene prediction method: Protein Homology.	PTS sugar transporter	1682939	471	yes
OG1RF_RS08295		Derived by automated computational analysis using gene prediction method: Protein Homology.	PTS fructose transporter subunit IIA	1683421	465	yes
OG1RF_RS08300		Derived by automated computational analysis using gene prediction method: Protein Homology.	transcription antiterminator BglG	1683912	2772	yes
OG1RF_RS08305		Derived by automated computational analysis using gene prediction method: Protein Homology.	hypothetical protein	1686827	216	yes
OG1RF_RS08325		Derived by automated computational analysis using gene prediction method: Protein Homology.	enolase	1691893	1299	yes
OG1RF_RS08330		Derived by automated computational analysis using gene prediction method: Protein Homology.	triose-phosphate isomerase	1693323	756	yes
OG1RF_RS08335		Derived by automated computational analysis using gene prediction method: Protein Homology.	phosphoglycerate kinase	1694127	1194	yes
OG1RF_RS08340		Derived by automated computational analysis using gene prediction method: Protein Homology.	type I glyceraldehyde-3-phosphate dehydrogenase	1695447	1002	yes
OG1RF_RS08345		Derived by automated computational analysis using gene prediction method: Protein Homology.	SorC family transcriptional regulator	1696488	1038	yes
OG1RF_RS08350		Derived by automated computational analysis using gene prediction method: Protein Homology.	membrane protein	1697946	879	yes
OG1RF_RS08355		Derived by automated computational analysis using gene prediction method: Protein Homology.	TIGR01440 family protein	1698967	570	yes
OG1RF_RS08365		Derived by automated computational analysis using gene prediction method: Protein Homology.	hydroxymethylpyrimidine/phosphomethylpyrimidine kinase	1700023	816	yes
OG1RF_RS08370		Derived by automated computational analysis using gene prediction method: Protein Homology.	aspartate--tRNA ligase	1701013	1770	yes
OG1RF_RS08375		Derived by automated computational analysis using gene prediction method: Protein Homology.	histidine--tRNA ligase	1702800	1302	yes
OG1RF_RS08380		Derived by automated computational analysis using gene prediction method: Protein Homology.	hypothetical protein	1704098	249	yes
OG1RF_RS08385		Derived by automated computational analysis using gene prediction method: Protein Homology.	D-aminoacyl-tRNA deacylase	1704459	447	yes
OG1RF_RS08390		Derived by automated computational analysis using gene prediction method: Protein Homology.	GTP pyrophosphokinase	1704929	2214	yes
OG1RF_RS08395		Derived by automated computational analysis using gene prediction method: Protein Homology.	16S rRNA (uracil(1498)-N(3))-methyltransferase	1707357	753	yes
OG1RF_RS08400		Derived by automated computational analysis using gene prediction method: Protein Homology.	50S ribosomal protein L11 methyltransferase	1708111	948	yes
OG1RF_RS08410		Derived by automated computational analysis using gene prediction method: Protein Homology.	DNA-3-methyladenine glycosylase	1709516	690	yes
OG1RF_RS08415		Derived by automated computational analysis using gene prediction method: Protein Homology.	recombinase RarA	1710322	1278	yes
OG1RF_RS08420		Derived by automated computational analysis using gene prediction method: Protein Homology.	hypothetical protein	1711927	279	yes
OG1RF_RS08430		Derived by automated computational analysis using gene prediction method: Protein Homology.	universal stress protein UspA	1712520	474	yes
OG1RF_RS08435		Enables the production of acetyl-CoA by phosphorylating acetate in the presence of ATP and a divalent cation; Derived by automated computational analysis using gene prediction method: Protein Homology.	acetate kinase	1713105	1188	yes
OG1RF_RS08440		Derived by automated computational analysis using gene prediction method: Protein Homology.	adenine methyltransferase	1714317	1008	yes
OG1RF_RS08445		Derived by automated computational analysis using gene prediction method: Protein Homology.	hypothetical protein	1715453	354	yes
OG1RF_RS08450		Derived by automated computational analysis using gene prediction method: Protein Homology.	competence protein ComG	1715806	435	yes
OG1RF_RS08465		Derived by automated computational analysis using gene prediction method: Protein Homology.	competence protein ComG	1716965	276	yes
OG1RF_RS08470		Derived by automated computational analysis using gene prediction method: Protein Homology.	secretion system protein F	1717240	1047	yes
OG1RF_RS08480		Derived by automated computational analysis using gene prediction method: Protein Homology.	amino acid permease	1719452	1329	yes
OG1RF_RS08485		23S rRNA m2A2503 methyltransferase; methylates the C2 position of the A2530 nucleotide in 23S rRNA; may be involved in antibiotic resistance; Derived by automated computational analysis using gene prediction method: Protein Homology.	23S rRNA (adenine(2503)-C(2))-methyltransferase RlmN	1721070	1074	yes
OG1RF_RS08490		Derived by automated computational analysis using gene prediction method: Protein Homology.	peptide ABC transporter permease	1722268	1830	yes
OG1RF_RS08500		Derived by automated computational analysis using gene prediction method: Protein Homology.	GntR family transcriptional regulator	1724954	702	yes
OG1RF_RS08505		Derived by automated computational analysis using gene prediction method: Protein Homology.	DNA translocase FtsK	1725786	2424	yes
OG1RF_RS08510		Derived by automated computational analysis using gene prediction method: Protein Homology.	NADH dehydrogenase	1728524	1212	yes
OG1RF_RS08515		Derived by automated computational analysis using gene prediction method: Protein Homology.	1,4-dihydroxy-2-naphthoate octaprenyltransferase	1729764	906	yes
OG1RF_RS08520		Derived by automated computational analysis using gene prediction method: Protein Homology.	geranylgeranyl pyrophosphate synthase	1730791	981	yes
OG1RF_RS08525		Derived by automated computational analysis using gene prediction method: Protein Homology.	amino acid ABC transporter ATP-binding protein	1731851	1767	yes
OG1RF_RS08530		Derived by automated computational analysis using gene prediction method: Protein Homology.	thiol reductant ABC exporter subunit CydD	1733614	1734	yes
OG1RF_RS08535		Derived by automated computational analysis using gene prediction method: Protein Homology.	cytochrome c oxidase assembly protein	1735352	1014	yes
OG1RF_RS08540		Derived by automated computational analysis using gene prediction method: Protein Homology.	cytochrome ubiquinol oxidase subunit I	1736362	1419	yes
OG1RF_RS08545		Derived by automated computational analysis using gene prediction method: Protein Homology.	AraC family transcriptional regulator	1738842	864	yes
OG1RF_RS08550		Derived by automated computational analysis using gene prediction method: Protein Homology.	DNA topoisomerase III	1739790	2082	yes
OG1RF_RS08555		Derived by automated computational analysis using gene prediction method: Protein Homology.	DNA-binding protein	1742002	366	yes
OG1RF_RS08560		Derived by automated computational analysis using gene prediction method: Protein Homology.	TetR family transcriptional regulator	1742465	570	yes
OG1RF_RS08565		Derived by automated computational analysis using gene prediction method: Protein Homology.	hypothetical protein	1743167	516	yes
OG1RF_RS08580		Derived by automated computational analysis using gene prediction method: Protein Homology.	tRNA 2-thiouridine(34) synthase MnmA	1745118	1125	yes
OG1RF_RS08585		Derived by automated computational analysis using gene prediction method: Protein Homology.	cysteine desulfurase	1746468	345	yes
OG1RF_RS08590		Derived by automated computational analysis using gene prediction method: Protein Homology.	cysteine desulfurase	1746880	1146	yes
OG1RF_RS08595		Derived by automated computational analysis using gene prediction method: Protein Homology.	ribose-phosphate pyrophosphokinase 1	1748182	975	yes
OG1RF_RS08600		Derived by automated computational analysis using gene prediction method: Protein Homology.	ABC transporter ATP-binding protein	1749369	750	yes
OG1RF_RS08610		Derived by automated computational analysis using gene prediction method: Protein Homology.	metal ABC transporter substrate-binding protein	1750971	927	yes
OG1RF_RS08615		Derived by automated computational analysis using gene prediction method: Protein Homology.	multidrug ABC transporter ATP-binding protein	1751952	1539	yes
OG1RF_RS08620		Derived by automated computational analysis using gene prediction method: Protein Homology.	hypothetical protein	1753638	108	yes
OG1RF_RS08625		Derived by automated computational analysis using gene prediction method: Protein Homology.	peptidase M20	1753860	1194	yes
OG1RF_RS08630		Derived by automated computational analysis using gene prediction method: Protein Homology.	ABC transporter substrate-binding protein	1755068	834	yes
OG1RF_RS08635		Derived by automated computational analysis using gene prediction method: Protein Homology.	ABC transporter permease	1755921	681	yes
OG1RF_RS08655		Derived by automated computational analysis using gene prediction method: Protein Homology.	hypothetical protein	1759128	1491	yes
OG1RF_RS08660		Derived by automated computational analysis using gene prediction method: Protein Homology.	hypothetical protein	1760820	192	yes
OG1RF_RS08665		Derived by automated computational analysis using gene prediction method: Protein Homology.	hypothetical protein	1761099	966	yes
OG1RF_RS08675		Derived by automated computational analysis using gene prediction method: Protein Homology.	hypothetical protein	1762240	291	yes
OG1RF_RS08680		Derived by automated computational analysis using gene prediction method: Protein Homology.	methicillin resistance factor FemB	1762578	1281	yes
OG1RF_RS08685		Derived by automated computational analysis using gene prediction method: Protein Homology.	glutamine--fructose-6-phosphate aminotransferase	1764127	1809	yes
OG1RF_RS08690		Derived by automated computational analysis using gene prediction method: Protein Homology.	cobalt ABC transporter permease	1766378	834	yes
OG1RF_RS08695		Derived by automated computational analysis using gene prediction method: Protein Homology.	heme ABC transporter ATP-binding protein	1767208	1707	yes
OG1RF_RS08700		Derived by automated computational analysis using gene prediction method: Protein Homology.	DUF3816 family protein	1769015	552	yes
OG1RF_RS08705		Derived by automated computational analysis using gene prediction method: Protein Homology.	phosphoglucosamine mutase	1769796	1356	yes
OG1RF_RS08715		Derived by automated computational analysis using gene prediction method: Protein Homology.	TIGR00159 family protein	1772304	885	yes
OG1RF_RS08720		Derived by automated computational analysis using gene prediction method: Protein Homology.	pyruvate:ferredoxin (flavodoxin) oxidoreductase	1773385	3690	yes
OG1RF_RS08730		Derived by automated computational analysis using gene prediction method: Protein Homology.	type I glutamate--ammonia ligase	1778805	1341	yes
OG1RF_RS08735		Derived by automated computational analysis using gene prediction method: Protein Homology.	MerR family transcriptional regulator	1780188	384	yes
OG1RF_RS08740		Derived by automated computational analysis using gene prediction method: Protein Homology.	GTPase HflX	1780774	1242	yes
OG1RF_RS08745		Derived by automated computational analysis using gene prediction method: Protein Homology.	tRNA (adenosine(37)-N6)-dimethylallyltransferase MiaA	1782019	930	yes
OG1RF_RS08750		Derived by automated computational analysis using gene prediction method: Protein Homology.	glycerophosphoryl diester phosphodiesterase	1782949	747	yes
OG1RF_RS08820		Derived by automated computational analysis using gene prediction method: Protein Homology.	hypothetical protein	1802034	1302	yes
OG1RF_RS08825		Derived by automated computational analysis using gene prediction method: Protein Homology.	hypothetical protein	1803364	1971	yes
OG1RF_RS08830		Derived by automated computational analysis using gene prediction method: Protein Homology.	glycosyl transferase family 2	1805368	2142	yes
OG1RF_RS08835		Derived by automated computational analysis using gene prediction method: Protein Homology.	glycosyl transferase family 2	1807521	3144	yes
OG1RF_RS08845		Derived by automated computational analysis using gene prediction method: Protein Homology.	ABC transporter permease	1811884	795	yes
OG1RF_RS08850		Derived by automated computational analysis using gene prediction method: Protein Homology.	hypothetical protein	1812926	342	yes
OG1RF_RS08860		Derived by automated computational analysis using gene prediction method: Protein Homology.	glycosyl transferase family 2	1813691	726	yes
OG1RF_RS08865		Derived by automated computational analysis using gene prediction method: Protein Homology.	NAD(P)-dependent oxidoreductase	1814475	900	yes
OG1RF_RS08870		Derived by automated computational analysis using gene prediction method: Protein Homology.	dTDP-glucose 4,6-dehydratase	1815410	1029	yes
OG1RF_RS08875		Derived by automated computational analysis using gene prediction method: Protein Homology.	dTDP-4-dehydrorhamnose 3,5-epimerase	1816463	573	yes
OG1RF_RS08880		Derived by automated computational analysis using gene prediction method: Protein Homology.	glucose-1-phosphate thymidylyltransferase	1817048	867	yes
OG1RF_RS08885		Derived by automated computational analysis using gene prediction method: Protein Homology.	alpha-L-Rha alpha-1,3-L-rhamnosyltransferase	1818036	714	yes
OG1RF_RS08890		Derived by automated computational analysis using gene prediction method: Protein Homology.	glycosyl transferase family 2	1818753	828	yes
OG1RF_RS08895		Derived by automated computational analysis using gene prediction method: Protein Homology.	glycosyl transferase family 2	1819580	789	yes
OG1RF_RS08900		Derived by automated computational analysis using gene prediction method: Protein Homology.	undecaprenyl-phosphate alpha-N-acetylglucosaminyl 1-phosphate transferase	1820490	1137	yes
OG1RF_RS08910		Derived by automated computational analysis using gene prediction method: Protein Homology.	type I methionyl aminopeptidase	1822661	765	yes
OG1RF_RS08915		Derived by automated computational analysis using gene prediction method: Protein Homology.	flavodoxin	1823600	444	yes
OG1RF_RS08920		Derived by automated computational analysis using gene prediction method: Protein Homology.	sensory protein	1824118	474	yes
OG1RF_RS08925		Derived by automated computational analysis using gene prediction method: Protein Homology.	TetR family transcriptional regulator	1824749	573	yes
OG1RF_RS08930		Derived by automated computational analysis using gene prediction method: Protein Homology.	aminopeptidase	1825572	1239	yes
OG1RF_RS08940		Derived by automated computational analysis using gene prediction method: Protein Homology.	tRNA-specific adenosine deaminase	1827667	522	yes
OG1RF_RS08945		Derived by automated computational analysis using gene prediction method: Protein Homology.	Fis family transcriptional regulator	1828266	852	yes
OG1RF_RS08950		Derived by automated computational analysis using gene prediction method: Protein Homology.	phenazine biosynthesis protein PhzF	1829174	846	yes
OG1RF_RS08955		Derived by automated computational analysis using gene prediction method: Protein Homology.	hypothetical protein	1830047	339	yes
OG1RF_RS08960		Derived by automated computational analysis using gene prediction method: Protein Homology.	peptidase	1830469	705	yes
OG1RF_RS08965		Derived by automated computational analysis using gene prediction method: Protein Homology.	hypothetical protein	1831372	354	yes
OG1RF_RS08970		Derived by automated computational analysis using gene prediction method: Protein Homology.	hypothetical protein	1831763	1005	yes
OG1RF_RS08975		Derived by automated computational analysis using gene prediction method: Protein Homology.	PTS maltose transporter subunit IIBC	1832895	1467	yes
OG1RF_RS08980		Derived by automated computational analysis using gene prediction method: Protein Homology.	VOC family protein	1834573	381	yes
OG1RF_RS08985		Derived by automated computational analysis using gene prediction method: Protein Homology.	hypothetical protein	1834975	483	yes
OG1RF_RS08995		Derived by automated computational analysis using gene prediction method: Protein Homology.	alpha-1,2-mannosidase	1836786	2142	yes
OG1RF_RS09000		Derived by automated computational analysis using gene prediction method: Protein Homology.	DNA-binding response regulator	1838968	1482	yes
OG1RF_RS09005		Derived by automated computational analysis using gene prediction method: Protein Homology.	two-component sensor histidine kinase	1840461	1713	yes
OG1RF_RS09015		Derived by automated computational analysis using gene prediction method: Protein Homology.	ABC transporter substrate-binding protein	1842851	1467	yes
OG1RF_RS09020		Derived by automated computational analysis using gene prediction method: Protein Homology.	ABC transporter permease	1844341	924	yes
OG1RF_RS09025		Derived by automated computational analysis using gene prediction method: Protein Homology.	ABC transporter permease	1845276	939	yes
OG1RF_RS09035		Derived by automated computational analysis using gene prediction method: Protein Homology.	MerR family transcriptional regulator	1852941	768	yes
OG1RF_RS09040		Derived by automated computational analysis using gene prediction method: Protein Homology.	multidrug ABC transporter ATP-binding protein	1853823	1728	yes
OG1RF_RS09045		Derived by automated computational analysis using gene prediction method: Protein Homology.	multidrug ABC transporter ATP-binding protein	1855603	1779	yes
OG1RF_RS09050		Derived by automated computational analysis using gene prediction method: Protein Homology.	tryptophan--tRNA ligase	1857435	1005	yes
OG1RF_RS09160		Derived by automated computational analysis using gene prediction method: Protein Homology.	elongation factor 4	1884840	1836	yes
OG1RF_RS09165		Derived by automated computational analysis using gene prediction method: Protein Homology.	GNAT family acetyltransferase	1886922	1221	yes
OG1RF_RS09170		Derived by automated computational analysis using gene prediction method: Protein Homology.	nucleoside 2-deoxyribosyltransferase	1888166	480	yes
OG1RF_RS09175		Derived by automated computational analysis using gene prediction method: Protein Homology.	chaperone protein ClpB	1888681	2607	yes
OG1RF_RS09180		Derived by automated computational analysis using gene prediction method: Protein Homology.	DoxX family membrane protein	1891558	372	yes
OG1RF_RS09185		Derived by automated computational analysis using gene prediction method: Protein Homology.	adenylosuccinate lyase	1892113	1296	yes
OG1RF_RS09190		Derived by automated computational analysis using gene prediction method: Protein Homology.	5-(carboxyamino)imidazole ribonucleotide synthase	1893451	1116	yes
OG1RF_RS09195		Derived by automated computational analysis using gene prediction method: Protein Homology.	hypothetical protein	1894593	96	yes
OG1RF_RS09200		Derived by automated computational analysis using gene prediction method: Protein Homology.	xanthine permease	1894894	1305	yes
OG1RF_RS09205		Derived by automated computational analysis using gene prediction method: Protein Homology.	xanthine phosphoribosyltransferase	1896216	582	yes
OG1RF_RS09210		Derived by automated computational analysis using gene prediction method: Protein Homology.	hydrolase	1897196	687	yes
OG1RF_RS09215		Derived by automated computational analysis using gene prediction method: Protein Homology.	N-acetylmuramoyl-L-alanine amidase	1897902	642	yes
OG1RF_RS09220		Derived by automated computational analysis using gene prediction method: Protein Homology.	hypothetical protein	1898643	219	yes
OG1RF_RS09225		Derived by automated computational analysis using gene prediction method: Protein Homology.	hypothetical protein	1898882	519	yes
OG1RF_RS09230		Derived by automated computational analysis using gene prediction method: Protein Homology.	oxidoreductase	1899573	960	yes
OG1RF_RS09235		Derived by automated computational analysis using gene prediction method: Protein Homology.	asparagine--tRNA ligase	1900579	1353	yes
OG1RF_RS09240		Derived by automated computational analysis using gene prediction method: Protein Homology.	aspartate aminotransferase	1901948	1200	yes
OG1RF_RS09245		Derived by automated computational analysis using gene prediction method: Protein Homology.	peptidase	1903186	519	yes
OG1RF_RS09250		Derived by automated computational analysis using gene prediction method: Protein Homology.	DNA polymerase III subunit epsilon	1903780	2790	yes
OG1RF_RS09260		Derived by automated computational analysis using gene prediction method: Protein Homology.	amino acid permease	1908283	1458	yes
OG1RF_RS09265	polC	catalyzes DNA-template-directed extension of the 3'- end of a DNA strand by one nucleotide at a time; required for leading strand synthesis; PolC exhibits 3' to 5' exonuclease activity; Derived by automated computational analysis using gene prediction method: Protein Homology.	PolC-type DNA polymerase III	1909952	4356	yes
OG1RF_RS09300		Derived by automated computational analysis using gene prediction method: Protein Homology.	proline--tRNA ligase	1918518	1719	yes
OG1RF_RS09305		Derived by automated computational analysis using gene prediction method: Protein Homology.	protease eep	1920308	1269	yes
OG1RF_RS09345		Derived by automated computational analysis using gene prediction method: Protein Homology.	Fe-S cluster assembly protein SufB	1928049	1395	yes
OG1RF_RS09355		Derived by automated computational analysis using gene prediction method: Protein Homology.	cysteine desulfurase	1929916	1236	yes
OG1RF_RS09360		Derived by automated computational analysis using gene prediction method: Protein Homology.	Fe-S cluster assembly protein SufD	1931148	1287	yes
OG1RF_RS09365		Derived by automated computational analysis using gene prediction method: Protein Homology.	ABC transporter ATP-binding protein	1932449	771	yes
OG1RF_RS09370		Derived by automated computational analysis using gene prediction method: Protein Homology.	ribosome-recycling factor	1933589	558	yes
OG1RF_RS09375		Derived by automated computational analysis using gene prediction method: Protein Homology.	UMP kinase	1934150	723	yes
OG1RF_RS09380		Derived by automated computational analysis using gene prediction method: Protein Homology.	elongation factor Ts	1935133	882	yes
OG1RF_RS09385		Derived by automated computational analysis using gene prediction method: Protein Homology.	30S ribosomal protein S2	1936120	786	yes
OG1RF_RS09390		Derived by automated computational analysis using gene prediction method: Protein Homology.	acetyltransferase, GNAT family	1937089	438	yes
OG1RF_RS09395		Derived by automated computational analysis using gene prediction method: Protein Homology.	23S rRNA methyltransferase	1937546	777	yes
OG1RF_RS09400		Derived by automated computational analysis using gene prediction method: Protein Homology.	acylphosphatase	1938429	276	yes
OG1RF_RS09405		involved in biogenesis of membrane proteins; Firmicutes specific proteins are shorter than other bacterial counterparts and have a signal peptide and lipid attachment site; Derived by automated computational analysis using gene prediction method: Protein Homology.	cytochrome oxidase biogenesis protein OxaA	1938871	933	yes
OG1RF_RS09415		Derived by automated computational analysis using gene prediction method: Protein Homology.	glycine--tRNA ligase subunit beta	1940068	2085	yes
OG1RF_RS09420		Derived by automated computational analysis using gene prediction method: Protein Homology.	glycine--tRNA ligase subunit alpha	1942154	909	yes
OG1RF_RS09425		Derived by automated computational analysis using gene prediction method: Protein Homology.	DNA repair protein RecO	1943799	789	yes
OG1RF_RS09430		Derived by automated computational analysis using gene prediction method: Protein Homology.	GTPase Era	1944670	903	yes
OG1RF_RS09440		Derived by automated computational analysis using gene prediction method: Protein Homology.	endoribonuclease YbeY	1945971	480	yes
OG1RF_RS09445		Derived by automated computational analysis using gene prediction method: Protein Homology.	HDIG domain-containing protein	1946450	2199	yes
OG1RF_RS09450		Derived by automated computational analysis using gene prediction method: Protein Homology.	PhoH family protein	1948677	975	yes
OG1RF_RS09455		Derived by automated computational analysis using gene prediction method: Protein Homology.	hypothetical protein	1949834	450	yes
OG1RF_RS09460		Derived by automated computational analysis using gene prediction method: Protein Homology.	30S ribosomal protein S21	1950309	177	yes
OG1RF_RS09465		Derived by automated computational analysis using gene prediction method: Protein Homology.	transcriptional repressor	1950651	435	yes
OG1RF_RS09470		Derived by automated computational analysis using gene prediction method: Protein Homology.	phosphotransferase	1951217	831	yes
OG1RF_RS09475		Derived by automated computational analysis using gene prediction method: Protein Homology.	homoserine kinase	1952092	864	yes
OG1RF_RS09480		Derived by automated computational analysis using gene prediction method: Protein Homology.	threonine synthase	1952952	1056	yes
OG1RF_RS09485		Derived by automated computational analysis using gene prediction method: Protein Homology.	homoserine dehydrogenase	1954010	1293	yes
OG1RF_RS09490		Derived by automated computational analysis using gene prediction method: Protein Homology.	transcriptional regulator	1955354	288	yes
OG1RF_RS09495		Derived by automated computational analysis using gene prediction method: Protein Homology.	pyrroline-5-carboxylate reductase	1955779	783	yes
OG1RF_RS09500		catalyzes the interconversion of alpha-D-glucose 1-phosphate to alpha-D-glucose 6-phosphate; Derived by automated computational analysis using gene prediction method: Protein Homology.	phosphoglucomutase	1956668	1725	yes
OG1RF_RS09505		Derived by automated computational analysis using gene prediction method: Protein Homology.	GntR family transcriptional regulator	1958513	1452	yes
OG1RF_RS09510		Derived by automated computational analysis using gene prediction method: Protein Homology.	hypothetical protein	1960099	1029	yes
OG1RF_RS09515		Derived by automated computational analysis using gene prediction method: Protein Homology.	PadR family transcriptional regulator	1961124	333	yes
OG1RF_RS09520		Derived by automated computational analysis using gene prediction method: Protein Homology.	guanosine monophosphate reductase	1961619	978	yes
OG1RF_RS09525		Derived by automated computational analysis using gene prediction method: Protein Homology.	xanthine/uracil permease	1962738	1332	yes
OG1RF_RS09530		Derived by automated computational analysis using gene prediction method: Protein Homology.	guanine deaminase	1964073	1386	yes
OG1RF_RS09535		Derived by automated computational analysis using gene prediction method: Protein Homology.	hypothetical protein	1965678	627	yes
OG1RF_RS09540		Derived by automated computational analysis using gene prediction method: Protein Homology.	histidine phosphatase family protein	1966345	711	yes
OG1RF_RS09545		Derived by automated computational analysis using gene prediction method: Protein Homology.	MurR/RpiR family transcriptional regulator	1967105	849	yes
OG1RF_RS09550		Derived by automated computational analysis using gene prediction method: Protein Homology.	permease	1968041	1455	yes
OG1RF_RS09560		Derived by automated computational analysis using gene prediction method: Protein Homology.	outer surface protein	1970383	1110	yes
OG1RF_RS09565		Derived by automated computational analysis using gene prediction method: Protein Homology.	PTS system protein, IIA component	1971790	495	yes
OG1RF_RS09570		Derived by automated computational analysis using gene prediction method: Protein Homology.	undecaprenyl-diphosphatase	1972466	831	yes
OG1RF_RS09575		Derived by automated computational analysis using gene prediction method: Protein Homology.	PTS cellbiose transporter subunit IIC	1973335	786	yes
OG1RF_RS09580		Derived by automated computational analysis using gene prediction method: Protein Homology.	phosphate transport regulator	1974139	624	yes
OG1RF_RS09585		Derived by automated computational analysis using gene prediction method: Protein Homology.	inorganic phosphate transporter PiT	1974775	1035	yes
OG1RF_RS09590		Derived by automated computational analysis using gene prediction method: Protein Homology.	30S ribosomal protein S20	1976020	252	yes
OG1RF_RS09595		Derived by automated computational analysis using gene prediction method: Protein Homology.	acyl-CoA thioesterase	1976358	537	yes
OG1RF_RS09600		Derived by automated computational analysis using gene prediction method: Protein Homology.	2-dehydropantoate 2-reductase	1977084	942	yes
OG1RF_RS09605		Derived by automated computational analysis using gene prediction method: Protein Homology.	DNA polymerase III subunit delta	1978077	1029	yes
OG1RF_RS13550		Derived by automated computational analysis using gene prediction method: Protein Homology.	competence protein ComEA	1982088	288	yes
OG1RF_RS13555		Derived by automated computational analysis using gene prediction method: Protein Homology.	hypothetical protein	1982466	138	yes
OG1RF_RS09630		Derived by automated computational analysis using gene prediction method: Protein Homology.	PDZ domain-containing protein	1982828	1053	yes
OG1RF_RS09635		Derived by automated computational analysis using gene prediction method: Protein Homology.	phosphopantetheine adenylyltransferase	1983885	492	yes
OG1RF_RS09640		Derived by automated computational analysis using gene prediction method: Protein Homology.	methyltransferase	1984378	594	yes
OG1RF_RS09650		Derived by automated computational analysis using gene prediction method: Protein Homology.	hypothetical protein	1985371	435	yes
OG1RF_RS09655		Derived by automated computational analysis using gene prediction method: Protein Homology.	hypothetical protein	1985802	1125	yes
OG1RF_RS09660		Derived by automated computational analysis using gene prediction method: Protein Homology.	pyruvate carboxylase	1986943	3429	yes
OG1RF_RS09665		Derived by automated computational analysis using gene prediction method: Protein Homology.	cell division protein FtsW	1990404	1209	yes
OG1RF_RS09670		Derived by automated computational analysis using gene prediction method: Protein Homology.	hypothetical protein	1991616	306	yes
OG1RF_RS09675		Derived by automated computational analysis using gene prediction method: Protein Homology.	DNA helicase RecQ	1992148	1770	yes
OG1RF_RS09680		Derived by automated computational analysis using gene prediction method: Protein Homology.	translational GTPase TypA	1994235	1836	yes
OG1RF_RS09685		Derived by automated computational analysis using gene prediction method: Protein Homology.	inositol monophosphatase	1996291	783	yes
OG1RF_RS09690		Derived by automated computational analysis using gene prediction method: Protein Homology.	hypothetical protein	1997074	279	yes
OG1RF_RS09695		Derived by automated computational analysis using gene prediction method: Protein Homology.	voltage-gated chloride channel protein	1997402	1266	yes
OG1RF_RS09720		Derived by automated computational analysis using gene prediction method: Protein Homology.	transcriptional regulator	2004982	324	yes
OG1RF_RS09725		Derived by automated computational analysis using gene prediction method: Protein Homology.	hydrolase	2005387	516	yes
OG1RF_RS09730		Derived by automated computational analysis using gene prediction method: Protein Homology.	arginine--tRNA ligase	2006043	1692	yes
OG1RF_RS09735		Derived by automated computational analysis using gene prediction method: Protein Homology.	tRNA (adenosine(37)-N6)-threonylcarbamoyltransferase complex transferase subunit TsaD	2008052	1047	yes
OG1RF_RS09740		Derived by automated computational analysis using gene prediction method: Protein Homology.	ribosomal-protein-alanine N-acetyltransferase RimI	2009095	465	yes
OG1RF_RS09745		Derived by automated computational analysis using gene prediction method: Protein Homology.	ribosomal-protein-alanine N-acetyltransferase RimI	2009567	468	yes
OG1RF_RS09750		Derived by automated computational analysis using gene prediction method: Protein Homology.	tRNA (adenosine(37)-N6)-threonylcarbamoyltransferase complex dimerization subunit type 1 TsaB	2010093	756	yes
OG1RF_RS09755		Derived by automated computational analysis using gene prediction method: Protein Homology.	penicillin-binding protein	2010928	2043	yes
OG1RF_RS09760		Derived by automated computational analysis using gene prediction method: Protein Homology.	virion core protein	2013179	1233	yes
OG1RF_RS09765		Derived by automated computational analysis using gene prediction method: Protein Homology.	hypothetical protein	2014515	1146	yes
OG1RF_RS09770		Derived by automated computational analysis using gene prediction method: Protein Homology.	hypothetical protein	2015657	810	yes
OG1RF_RS09775		Derived by automated computational analysis using gene prediction method: Protein Homology.	haloacid dehalogenase	2016695	732	yes
OG1RF_RS09780		Derived by automated computational analysis using gene prediction method: Protein Homology.	hypothetical protein	2017574	228	yes
OG1RF_RS09785		Derived by automated computational analysis using gene prediction method: Protein Homology.	hypothetical protein	2017889	651	yes
OG1RF_RS09790		Derived by automated computational analysis using gene prediction method: Protein Homology.	phosphatidate cytidylyltransferase	2019303	801	yes
OG1RF_RS09795		Derived by automated computational analysis using gene prediction method: Protein Homology.	isoprenyl transferase	2020100	816	yes
OG1RF_RS09800		Derived by automated computational analysis using gene prediction method: Protein Homology.	methionine ABC transporter substrate-binding protein	2021263	819	yes
OG1RF_RS09810		Derived by automated computational analysis using gene prediction method: Protein Homology.	methionine ABC transporter ATP-binding protein	2022775	1038	yes
OG1RF_RS09815		Derived by automated computational analysis using gene prediction method: Protein Homology.	hypothetical protein	2023973	93	yes
OG1RF_RS09820		Derived by automated computational analysis using gene prediction method: Protein Homology.	glycine cleavage system protein H	2024227	315	yes
OG1RF_RS09825		Derived by automated computational analysis using gene prediction method: Protein Homology.	hypothetical protein	2024547	360	yes
OG1RF_RS09830		Derived by automated computational analysis using gene prediction method: Protein Homology.	cell division protein FtsW	2024931	1188	yes
OG1RF_RS09835		Derived by automated computational analysis using gene prediction method: Protein Homology.	hypothetical protein	2026362	1437	yes
OG1RF_RS09840		Derived by automated computational analysis using gene prediction method: Protein Homology.	hypothetical protein	2027799	702	yes
OG1RF_RS09850		Derived by automated computational analysis using gene prediction method: Protein Homology.	hypothetical protein	2033182	1332	yes
OG1RF_RS09855		Derived by automated computational analysis using gene prediction method: Protein Homology.	Cro/Cl family transcriptional regulator	2034626	552	yes
OG1RF_RS09860		Derived by automated computational analysis using gene prediction method: Protein Homology.	azaleucine resistance protein AzlC	2035391	708	yes
OG1RF_RS09875		Derived by automated computational analysis using gene prediction method: Protein Homology.	hypothetical protein	2036692	237	yes
OG1RF_RS09880		Derived by automated computational analysis using gene prediction method: Protein Homology.	membrane protein	2037002	273	yes
OG1RF_RS09885		Derived by automated computational analysis using gene prediction method: Protein Homology.	uracil phosphoribosyltransferase	2037380	630	yes
OG1RF_RS09890	glyA	catalyzes the reaction of glycine with 5,10-methylenetetrahydrofolate to form L-serine and tetrahydrofolate; Derived by automated computational analysis using gene prediction method: Protein Homology.	serine hydroxymethyltransferase	2038141	1239	yes
OG1RF_RS09895		Derived by automated computational analysis using gene prediction method: Protein Homology.	threonylcarbamoyl-AMP synthase	2039455	1023	yes
OG1RF_RS09905		Derived by automated computational analysis using gene prediction method: Protein Homology.	peptide chain release factor 1	2041347	1074	yes
OG1RF_RS09910		Derived by automated computational analysis using gene prediction method: Protein Homology.	thymidine kinase	2042432	585	yes
OG1RF_RS09915		Reduces fumarate to succinate in anaerobic bacterial respiration; Derived by automated computational analysis using gene prediction method: Protein Homology.	flavocytochrome c	2043242	1518	yes
OG1RF_RS09920		Derived by automated computational analysis using gene prediction method: Protein Homology.	Ktr system potassium uptake protein D	2045129	1416	yes
OG1RF_RS09925		Derived by automated computational analysis using gene prediction method: Protein Homology.	pyruvate:ferredoxin (flavodoxin) oxidoreductase	2046581	3534	yes
OG1RF_RS09930		Derived by automated computational analysis using gene prediction method: Protein Homology.	glutamate synthase (NADPH), homotetrameric	2050135	1419	yes
OG1RF_RS09940		Derived by automated computational analysis using gene prediction method: Protein Homology.	flavodoxin	2052441	459	yes
OG1RF_RS09945		Derived by automated computational analysis using gene prediction method: Protein Homology.	hypothetical protein	2053141	795	yes
OG1RF_RS09950		Derived by automated computational analysis using gene prediction method: Protein Homology.	hydroxylase accessory protein YqeC	2053935	756	yes
OG1RF_RS09960		Derived by automated computational analysis using gene prediction method: Protein Homology.	sulfurtransferase-like selenium metabolism protein YedF	2054956	588	yes
OG1RF_RS09970		Derived by automated computational analysis using gene prediction method: Protein Homology.	class V aminotransferase	2056597	1149	yes
OG1RF_RS09975		Derived by automated computational analysis using gene prediction method: Protein Homology.	molybdenum cofactor cytidylyltransferase	2057759	582	yes
OG1RF_RS09980		Derived by automated computational analysis using gene prediction method: Protein Homology.	selenium-dependent xanthine dehydrogenase	2058354	2574	yes
OG1RF_RS09985		Derived by automated computational analysis using gene prediction method: Protein Homology.	hypothetical protein	2061048	1008	yes
OG1RF_RS09990		Derived by automated computational analysis using gene prediction method: Protein Homology.	molybdenum transporter	2062052	360	yes
OG1RF_RS09995		Derived by automated computational analysis using gene prediction method: Protein Homology.	uracil permease	2062505	1320	yes
OG1RF_RS10000		Derived by automated computational analysis using gene prediction method: Protein Homology.	RidA family protein	2063918	381	yes
OG1RF_RS10005		Derived by automated computational analysis using gene prediction method: Protein Homology.	carbamate kinase	2064313	945	yes
OG1RF_RS13580		Derived by automated computational analysis using gene prediction method: Protein Homology.	hypothetical protein	2065279	114	yes
OG1RF_RS10010		Derived by automated computational analysis using gene prediction method: Protein Homology.	knotted carbamoyltransferase YgeW	2065498	1194	yes
OG1RF_RS10015		Derived by automated computational analysis using gene prediction method: Protein Homology.	selenium metabolism hydrolase	2066730	1326	yes
OG1RF_RS10025		Derived by automated computational analysis using gene prediction method: Protein Homology.	dihydropyrimidinase	2069263	1374	yes
OG1RF_RS10030		Derived by automated computational analysis using gene prediction method: Protein Homology.	putative selenate reductase subunit YgfK	2070666	3006	yes
OG1RF_RS10035		Derived by automated computational analysis using gene prediction method: Protein Homology.	chlorohydrolase	2073702	1335	yes
OG1RF_RS10040		Derived by automated computational analysis using gene prediction method: Protein Homology.	hypothetical protein	2075440	639	yes
OG1RF_RS10050		Derived by automated computational analysis using gene prediction method: Protein Homology.	UDP-N-acetylmuramyl peptide synthase	2076284	1353	yes
OG1RF_RS10060		Derived by automated computational analysis using gene prediction method: Protein Homology.	inosine-uridine preferring nucleoside hydrolase	2078555	981	yes
OG1RF_RS10070		Derived by automated computational analysis using gene prediction method: Protein Homology.	mannose-6-phosphate isomerase	2080133	972	yes
OG1RF_RS10075		Derived by automated computational analysis using gene prediction method: Protein Homology.	serine hydrolase	2081146	1044	yes
OG1RF_RS10080		Derived by automated computational analysis using gene prediction method: Protein Homology.	glyoxalase	2082319	828	yes
OG1RF_RS10085		Derived by automated computational analysis using gene prediction method: Protein Homology.	multidrug ABC transporter ATP-binding protein	2083351	1869	yes
OG1RF_RS10090		Derived by automated computational analysis using gene prediction method: Protein Homology.	multidrug ABC transporter ATP-binding protein	2085216	1728	yes
OG1RF_RS10095		Derived by automated computational analysis using gene prediction method: Protein Homology.	TetR family transcriptional regulator	2086964	678	yes
OG1RF_RS10100		Derived by automated computational analysis using gene prediction method: Protein Homology.	guanylate kinase	2087789	570	yes
OG1RF_RS10105		Derived by automated computational analysis using gene prediction method: Protein Homology.	6-phospho-beta-glucosidase	2088540	1446	yes
OG1RF_RS10110		Derived by automated computational analysis using gene prediction method: Protein Homology.	PTS beta-glucoside transporter subunit EIIBCA	2090010	1881	yes
OG1RF_RS10115		Derived by automated computational analysis using gene prediction method: Protein Homology.	transcription antiterminator BglG	2092053	843	yes
OG1RF_RS10120		Derived by automated computational analysis using gene prediction method: Protein Homology.	FMN-dependent NADH-azoreductase	2093197	627	yes
OG1RF_RS10125		Derived by automated computational analysis using gene prediction method: Protein Homology.	AI-2E family transporter	2093885	1170	yes
OG1RF_RS10130		Derived by automated computational analysis using gene prediction method: Protein Homology.	PTS sorbitol transporter subunit IIA	2095059	381	yes
OG1RF_RS10135		Derived by automated computational analysis using gene prediction method: Protein Homology.	DNA-directed RNA polymerase subunit beta	2095555	177	yes
OG1RF_RS10140		Derived by automated computational analysis using gene prediction method: Protein Homology.	UDP-N-acetylglucosamine 1-carboxyvinyltransferase	2095745	1302	yes
OG1RF_RS10145		Derived by automated computational analysis using gene prediction method: Protein Homology.	membrane protein	2097149	237	yes
OG1RF_RS10150		Derived by automated computational analysis using gene prediction method: Protein Homology.	ATP synthase epsilon chain	2097574	420	yes
OG1RF_RS10155		Derived by automated computational analysis using gene prediction method: Protein Homology.	ATP synthase subunit beta	2098010	1407	yes
OG1RF_RS10160		Derived by automated computational analysis using gene prediction method: Protein Homology.	ATP synthase subunit gamma	2099498	909	yes
OG1RF_RS10165		Derived by automated computational analysis using gene prediction method: Protein Homology.	ATP synthase subunit alpha	2100422	1557	yes
OG1RF_RS10170		Derived by automated computational analysis using gene prediction method: Protein Homology.	ATP synthase subunit delta	2102007	543	yes
OG1RF_RS10180		Derived by automated computational analysis using gene prediction method: Protein Homology.	ATP synthase F0 subunit C	2103204	222	yes
OG1RF_RS10185		Derived by automated computational analysis using gene prediction method: Protein Homology.	ATP synthase subunit A	2103474	720	yes
OG1RF_RS10190		Derived by automated computational analysis using gene prediction method: Protein Homology.	hypothetical protein	2104316	102	yes
OG1RF_RS10195		Derived by automated computational analysis using gene prediction method: Protein Homology.	SsrA-binding protein	2104496	465	yes
OG1RF_RS10200		Derived by automated computational analysis using gene prediction method: Protein Homology.	ribonuclease R	2104973	2370	yes
OG1RF_RS10205		Derived by automated computational analysis using gene prediction method: Protein Homology.	carboxylesterase	2107342	753	yes
OG1RF_RS10210		Derived by automated computational analysis using gene prediction method: Protein Homology.	hypothetical protein	2108124	99	yes
OG1RF_RS10215		Derived by automated computational analysis using gene prediction method: Protein Homology.	preprotein translocase subunit SecG	2108262	237	yes
OG1RF_RS10225		Derived by automated computational analysis using gene prediction method: Protein Homology.	hypothetical protein	2108931	285	yes
OG1RF_RS10230		Derived by automated computational analysis using gene prediction method: Protein Homology.	heavy metal translocating P-type ATPase	2109307	1806	yes
OG1RF_RS10235		Derived by automated computational analysis using gene prediction method: Protein Homology.	NAD(+) synthetase	2111305	828	yes
OG1RF_RS10240		Derived by automated computational analysis using gene prediction method: Protein Homology.	nicotinate phosphoribosyltransferase	2112135	1485	yes
OG1RF_RS10245		Derived by automated computational analysis using gene prediction method: Protein Homology.	teichoic acid glycosylation protein GtcA	2113697	411	yes
OG1RF_RS10250		Derived by automated computational analysis using gene prediction method: Protein Homology.	N-acetylmuramoyl-L-alanine amidase	2114325	1548	yes
OG1RF_RS10255		Derived by automated computational analysis using gene prediction method: Protein Homology.	hypothetical protein	2115889	711	yes
OG1RF_RS10260		Derived by automated computational analysis using gene prediction method: Protein Homology.	PhoP family transcriptional regulator	2116623	525	yes
OG1RF_RS10265		Derived by automated computational analysis using gene prediction method: Protein Homology.	molecular chaperone GroEL	2117645	1626	yes
OG1RF_RS10270		Derived by automated computational analysis using gene prediction method: Protein Homology.	co-chaperone GroES	2119328	285	yes
OG1RF_RS10275		Derived by automated computational analysis using gene prediction method: Protein Homology.	hypothetical protein	2119845	177	yes
OG1RF_RS10280		Derived by automated computational analysis using gene prediction method: Protein Homology.	CPBP family intramembrane metalloprotease	2120040	654	yes
OG1RF_RS10285		Derived by automated computational analysis using gene prediction method: Protein Homology.	transcriptional regulator	2120736	651	yes
OG1RF_RS10290		Derived by automated computational analysis using gene prediction method: Protein Homology.	multidrug ABC transporter ATP-binding protein	2121600	1947	yes
OG1RF_RS10295		Derived by automated computational analysis using gene prediction method: Protein Homology.	GntR family transcriptional regulator	2123561	633	yes
OG1RF_RS10305		Derived by automated computational analysis using gene prediction method: Protein Homology.	glycine/betaine ABC transporter permease	2125578	1710	yes
OG1RF_RS10310		Derived by automated computational analysis using gene prediction method: Protein Homology.	GTPase	2127571	711	yes
OG1RF_RS10315		Derived by automated computational analysis using gene prediction method: Protein Homology.	diacylglycerol kinase	2128425	903	yes
OG1RF_RS10320		Derived by automated computational analysis using gene prediction method: Protein Homology.	hypothetical protein	2129450	1014	yes
OG1RF_RS10325		Derived by automated computational analysis using gene prediction method: Protein Homology.	glycerate kinase	2130605	1149	yes
OG1RF_RS10330		Derived by automated computational analysis using gene prediction method: Protein Homology.	gluconate:proton symporter	2131775	1293	yes
OG1RF_RS10340		Derived by automated computational analysis using gene prediction method: Protein Homology.	spermidine/putrescine ABC transporter substrate-binding protein	2136872	1074	yes
OG1RF_RS10345		Derived by automated computational analysis using gene prediction method: Protein Homology.	spermidine/putrescine ABC transporter permease	2137942	837	yes
OG1RF_RS10350		Derived by automated computational analysis using gene prediction method: Protein Homology.	spermidine/putrescine ABC transporter permease	2138778	807	yes
OG1RF_RS10355		Derived by automated computational analysis using gene prediction method: Protein Homology.	spermidine/putrescine ABC transporter ATP-binding protein	2139603	1086	yes
OG1RF_RS10360		Derived by automated computational analysis using gene prediction method: Protein Homology.	Cro/Cl family transcriptional regulator	2140714	543	yes
OG1RF_RS10365		Derived by automated computational analysis using gene prediction method: Protein Homology.	quinone oxidoreductase	2141520	993	yes
OG1RF_RS10370		Derived by automated computational analysis using gene prediction method: Protein Homology.	phosphopantothenate--cysteine ligase	2142528	774	yes
OG1RF_RS10375		Derived by automated computational analysis using gene prediction method: Protein Homology.	phosphopantothenoylcysteine decarboxylase	2143298	555	yes
OG1RF_RS10380		Derived by automated computational analysis using gene prediction method: Protein Homology.	membrane protein	2143856	636	yes
OG1RF_RS10385		Derived by automated computational analysis using gene prediction method: Protein Homology.	methicillin resistance factor FemA	2144547	1206	yes
OG1RF_RS10390		Derived by automated computational analysis using gene prediction method: Protein Homology.	membrane protein	2145990	507	yes
OG1RF_RS10395		Derived by automated computational analysis using gene prediction method: Protein Homology.	diacylglycerol kinase	2146759	960	yes
OG1RF_RS10405		Derived by automated computational analysis using gene prediction method: Protein Homology.	histidine phosphatase family protein	2150421	645	yes
OG1RF_RS10410		Derived by automated computational analysis using gene prediction method: Protein Homology.	tRNA (uridine(34)/cytosine(34)/5- carboxymethylaminomethyluridine(34)-2'-O)- methyltransferase TrmL	2151282	507	yes
OG1RF_RS10415		Derived by automated computational analysis using gene prediction method: Protein Homology.	50S rRNA methyltransferase	2152100	846	yes
OG1RF_RS10420		Derived by automated computational analysis using gene prediction method: Protein Homology.	copper homeostasis protein	2153075	630	yes
OG1RF_RS10425		Derived by automated computational analysis using gene prediction method: Protein Homology.	magnesium transporter MgtE	2153822	1362	yes
OG1RF_RS10430		Derived by automated computational analysis using gene prediction method: Protein Homology.	RNA pseudouridine synthase	2155214	894	yes
OG1RF_RS10435		Derived by automated computational analysis using gene prediction method: Protein Homology.	NAD(+) kinase	2156115	798	yes
OG1RF_RS10440		Derived by automated computational analysis using gene prediction method: Protein Homology.	GTP pyrophosphokinase	2156925	705	yes
OG1RF_RS10445		Derived by automated computational analysis using gene prediction method: Protein Homology.	CYTH domain-containing protein	2157796	579	yes
OG1RF_RS10450		Derived by automated computational analysis using gene prediction method: Protein Homology.	DsbA family protein	2158438	660	yes
OG1RF_RS10455		Derived by automated computational analysis using gene prediction method: Protein Homology.	oligoendopeptidase F	2159191	1812	yes
OG1RF_RS10460		Derived by automated computational analysis using gene prediction method: Protein Homology.	competence protein ComA	2161050	1179	yes
OG1RF_RS10465		Derived by automated computational analysis using gene prediction method: Protein Homology.	adapter protein MecA	2162318	663	yes
OG1RF_RS10470		Derived by automated computational analysis using gene prediction method: Protein Homology.	regulatory protein Spx	2163323	399	yes
OG1RF_RS10475		Derived by automated computational analysis using gene prediction method: Protein Homology.	tryptophan--tRNA ligase	2164081	1011	yes
OG1RF_RS10485		Derived by automated computational analysis using gene prediction method: Protein Homology.	haloacid dehalogenase	2167178	714	yes
OG1RF_RS10520		Derived by automated computational analysis using gene prediction method: Protein Homology.	Snf2 family helicase	2174336	3198	yes
OG1RF_RS10525		Derived by automated computational analysis using gene prediction method: Protein Homology.	exonuclease SbcC	2177553	3138	yes
OG1RF_RS10530		Derived by automated computational analysis using gene prediction method: Protein Homology.	exonuclease sbcCD subunit D	2180695	1137	yes
OG1RF_RS10535		Derived by automated computational analysis using gene prediction method: Protein Homology.	1-acyl-sn-glycerol-3-phosphate acyltransferase	2182015	627	yes
OG1RF_RS10540		Derived by automated computational analysis using gene prediction method: Protein Homology.	hypothetical protein	2182830	735	yes
OG1RF_RS10550		Derived by automated computational analysis using gene prediction method: Protein Homology.	5'-methylthioadenosine/S-adenosylhomocysteine nucleosidase	2183887	696	yes
OG1RF_RS10555		Derived by automated computational analysis using gene prediction method: Protein Homology.	hypothetical protein	2184598	297	yes
OG1RF_RS10560		Derived by automated computational analysis using gene prediction method: Protein Homology.	ADP-ribose pyrophosphatase	2184891	597	yes
OG1RF_RS10565		Derived by automated computational analysis using gene prediction method: Protein Homology.	hypothetical protein	2185878	681	yes
OG1RF_RS10570		Derived by automated computational analysis using gene prediction method: Protein Homology.	tellurite resistance protein	2186578	1188	yes
OG1RF_RS10580		Derived by automated computational analysis using gene prediction method: Protein Homology.	DNA mismatch repair protein MutT	2187928	822	yes
OG1RF_RS10585		Derived by automated computational analysis using gene prediction method: Protein Homology.	N-acetyltransferase	2188766	525	yes
OG1RF_RS10590		Derived by automated computational analysis using gene prediction method: Protein Homology.	hypothetical protein	2189335	432	yes
OG1RF_RS10600		Derived by automated computational analysis using gene prediction method: Protein Homology.	A/G-specific adenine glycosylase	2191263	1185	yes
OG1RF_RS10610		Derived by automated computational analysis using gene prediction method: Protein Homology.	23S rRNA (uracil-5-)-methyltransferase RumA	2193369	1371	yes
OG1RF_RS10615		Derived by automated computational analysis using gene prediction method: Protein Homology.	GlsB/YeaQ/YmgE family stress response membrane protein	2194811	249	yes
OG1RF_RS10620		Derived by automated computational analysis using gene prediction method: Protein Homology.	beta-galactosidase subunit alpha	2195240	3078	yes
OG1RF_RS10630		Derived by automated computational analysis using gene prediction method: Protein Homology.	AraC family transcriptional regulator	2199943	831	yes
OG1RF_RS10640		Derived by automated computational analysis using gene prediction method: Protein Homology.	50S ribosomal protein L7/L12	2202593	369	yes
OG1RF_RS10645		Derived by automated computational analysis using gene prediction method: Protein Homology.	50S ribosomal protein L10	2203024	501	yes
OG1RF_RS10650		Derived by automated computational analysis using gene prediction method: Protein Homology.	50S ribosomal protein L1	2203847	690	yes
OG1RF_RS10655		Derived by automated computational analysis using gene prediction method: Protein Homology.	50S ribosomal protein L11	2204648	423	yes
OG1RF_RS10660		Derived by automated computational analysis using gene prediction method: Protein Homology.	Lsa family ABC-F type ribosomal protection protein	2205193	1497	yes
OG1RF_RS10665		Derived by automated computational analysis using gene prediction method: Protein Homology.	L-serine dehydratase, iron-sulfur-dependent subunit beta	2207065	669	yes
OG1RF_RS10670		Derived by automated computational analysis using gene prediction method: Protein Homology.	L-serine dehydratase, iron-sulfur-dependent subunit alpha	2207756	873	yes
OG1RF_RS10675		Derived by automated computational analysis using gene prediction method: Protein Homology.	peptidase	2208694	846	yes
OG1RF_RS10680		Derived by automated computational analysis using gene prediction method: Protein Homology.	glutamyl aminopeptidase	2209536	1104	yes
OG1RF_RS10685		Derived by automated computational analysis using gene prediction method: Protein Homology.	peptide ABC transporter substrate-binding protein	2210653	1629	yes
OG1RF_RS10690		Derived by automated computational analysis using gene prediction method: Protein Homology.	MurR/RpiR family transcriptional regulator	2212359	723	yes
OG1RF_RS10695		Derived by automated computational analysis using gene prediction method: Protein Homology.	putative lipoprotein	2213174	879	yes
OG1RF_RS10700		Derived by automated computational analysis using gene prediction method: Protein Homology.	transcription termination/antitermination protein NusG	2214172	546	yes
OG1RF_RS10705		Derived by automated computational analysis using gene prediction method: Protein Homology.	preprotein translocase subunit SecE	2214842	171	yes
OG1RF_RS10710		Derived by automated computational analysis using gene prediction method: Protein Homology.	50S ribosomal protein L33	2215033	153	yes
OG1RF_RS10715		Derived by automated computational analysis using gene prediction method: Protein Homology.	hypothetical protein	2215471	639	yes
OG1RF_RS10725		Derived by automated computational analysis using gene prediction method: Protein Homology.	UDP-N-acetylenolpyruvoylglucosamine reductase	2217919	903	yes
OG1RF_RS10730		Derived by automated computational analysis using gene prediction method: Protein Homology.	oxidoreductase	2218893	915	yes
OG1RF_RS10735		Derived by automated computational analysis using gene prediction method: Protein Homology.	exodeoxyribonuclease III	2220014	756	yes
OG1RF_RS10740		Derived by automated computational analysis using gene prediction method: Protein Homology.	exonuclease	2220803	534	yes
OG1RF_RS10750		Derived by automated computational analysis using gene prediction method: Protein Homology.	pyridine nucleotide-disulfide oxidoreductase	2222148	1683	yes
OG1RF_RS10755		Derived by automated computational analysis using gene prediction method: Protein Homology.	peroxiredoxin	2223927	564	yes
OG1RF_RS10760		Derived by automated computational analysis using gene prediction method: Protein Homology.	O-methyltransferase	2224731	690	yes
OG1RF_RS10765		Derived by automated computational analysis using gene prediction method: Protein Homology.	lipoate--protein ligase A	2226034	1005	yes
OG1RF_RS10770		Derived by automated computational analysis using gene prediction method: Protein Homology.	hypothetical protein	2227071	741	yes
OG1RF_RS10775		Derived by automated computational analysis using gene prediction method: Protein Homology.	hypothetical protein	2227957	792	yes
OG1RF_RS10780		Derived by automated computational analysis using gene prediction method: Protein Homology.	peptidase M28	2228769	1062	yes
OG1RF_RS10785		Derived by automated computational analysis using gene prediction method: Protein Homology.	D-alanyl-lipoteichoic acid biosynthesis protein DltD	2230065	1275	yes
OG1RF_RS10790		Derived by automated computational analysis using gene prediction method: Protein Homology.	D-alanine--poly(phosphoribitol) ligase subunit 2	2231339	237	yes
OG1RF_RS10795		Derived by automated computational analysis using gene prediction method: Protein Homology.	D-alanyl-lipoteichoic acid biosynthesis protein DltB	2231608	1203	yes
OG1RF_RS10800		Derived by automated computational analysis using gene prediction method: Protein Homology.	D-alanine--poly(phosphoribitol) ligase	2232810	1521	yes
OG1RF_RS10805		Derived by automated computational analysis using gene prediction method: Protein Homology.	teichoic acid D-Ala incorporation-associated protein DltX	2234345	150	yes
OG1RF_RS10810		Derived by automated computational analysis using gene prediction method: Protein Homology.	ABC transporter permease	2234698	2097	yes
OG1RF_RS10820		Derived by automated computational analysis using gene prediction method: Protein Homology.	anaerobic ribonucleoside triphosphate reductase	2237957	2184	yes
OG1RF_RS10825		Derived by automated computational analysis using gene prediction method: Protein Homology.	anaerobic ribonucleoside-triphosphate reductase activating protein	2240173	597	yes
OG1RF_RS10830		Derived by automated computational analysis using gene prediction method: Protein Homology.	DNA polymerase IV	2240814	1119	yes
OG1RF_RS10835		Derived by automated computational analysis using gene prediction method: Protein Homology.	iron export ABC transporter permease subunit FetB	2242058	759	yes
OG1RF_RS10845		Derived by automated computational analysis using gene prediction method: Protein Homology.	rRNA (cytidine-2'-O-)-methyltransferase	2243477	873	yes
OG1RF_RS10855		Derived by automated computational analysis using gene prediction method: Protein Homology.	signal peptidase II	2244802	840	yes
OG1RF_RS10860		Derived by automated computational analysis using gene prediction method: Protein Homology.	DNA polymerase III subunit delta'	2245758	951	yes
OG1RF_RS10865		Derived by automated computational analysis using gene prediction method: Protein Homology.	hypothetical protein	2246710	330	yes
OG1RF_RS10870		Derived by automated computational analysis using gene prediction method: Protein Homology.	thymidylate kinase	2247059	639	yes
OG1RF_RS10875		Derived by automated computational analysis using gene prediction method: Protein Homology.	hypothetical protein	2247778	117	yes
OG1RF_RS10880		Derived by automated computational analysis using gene prediction method: Protein Homology.	recombination protein RecR	2247906	597	yes
OG1RF_RS10885		Derived by automated computational analysis using gene prediction method: Protein Homology.	thiaminase II	2248678	663	yes
OG1RF_RS10895		Derived by automated computational analysis using gene prediction method: Protein Homology.	cobalt ABC transporter ATP-binding protein	2249996	1359	yes
OG1RF_RS10900		Derived by automated computational analysis using gene prediction method: Protein Homology.	cobalt ABC transporter permease	2251351	564	yes
OG1RF_RS10905		Derived by automated computational analysis using gene prediction method: Protein Homology.	membrane protein	2252288	786	yes
OG1RF_RS10910		Derived by automated computational analysis using gene prediction method: Protein Homology.	MFS transporter	2253237	1362	yes
OG1RF_RS10915		Derived by automated computational analysis using gene prediction method: Protein Homology.	MFS transporter	2254649	1191	yes
OG1RF_RS10920		Derived by automated computational analysis using gene prediction method: Protein Homology.	transcriptional regulator	2255984	357	yes
OG1RF_RS10925		Derived by automated computational analysis using gene prediction method: Protein Homology.	hydroxymethylpyrimidine/phosphomethylpyrimidine kinase	2256434	831	yes
OG1RF_RS10930		Derived by automated computational analysis using gene prediction method: Protein Homology.	thiamine phosphate synthase	2257261	636	yes
OG1RF_RS10935		Derived by automated computational analysis using gene prediction method: Protein Homology.	hydroxyethylthiazole kinase	2257893	819	yes
OG1RF_RS10945		Derived by automated computational analysis using gene prediction method: Protein Homology.	nucleoid-associated protein, YbaB/EbfC family	2259560	315	yes
OG1RF_RS10950		Derived by automated computational analysis using gene prediction method: Protein Homology.	DNA polymerase III subunit gamma/tau	2259895	1761	yes
OG1RF_RS10955		Derived by automated computational analysis using gene prediction method: Protein Homology.	galactose-1-phosphate uridylyltransferase	2261727	1215	yes
OG1RF_RS10965		Derived by automated computational analysis using gene prediction method: Protein Homology.	DUF3042 domain-containing protein	2264218	168	yes
OG1RF_RS10970		Derived by automated computational analysis using gene prediction method: Protein Homology.	oxidoreductase	2264549	1839	yes
OG1RF_RS10975		Derived by automated computational analysis using gene prediction method: Protein Homology.	hypothetical protein	2266401	351	yes
OG1RF_RS10980		Derived by automated computational analysis using gene prediction method: Protein Homology.	sulfurtransferase	2266873	399	yes
OG1RF_RS10985		Derived by automated computational analysis using gene prediction method: Protein Homology.	glucokinase	2267287	972	yes
OG1RF_RS10990		Derived by automated computational analysis using gene prediction method: Protein Homology.	hypothetical protein	2268259	219	yes
OG1RF_RS10995		Derived by automated computational analysis using gene prediction method: Protein Homology.	rhomboid family intramembrane serine protease	2268495	711	yes
OG1RF_RS11000		Derived by automated computational analysis using gene prediction method: Protein Homology.	5-formyltetrahydrofolate cyclo-ligase	2269216	543	yes
OG1RF_RS11005		Derived by automated computational analysis using gene prediction method: Protein Homology.	hypothetical protein	2269846	771	yes
OG1RF_RS11010		Derived by automated computational analysis using gene prediction method: Protein Homology.	hypothetical protein	2270782	576	yes
OG1RF_RS11025		Derived by automated computational analysis using gene prediction method: Protein Homology.	beta-carotene 15,15'-monooxygenase	2274357	1065	yes
OG1RF_RS11040		Derived by automated computational analysis using gene prediction method: Protein Homology.	50S ribosomal protein L33	2276203	150	yes
OG1RF_RS11045		Derived by automated computational analysis using gene prediction method: Protein Homology.	cell division protein FtsI	2276478	2136	yes
OG1RF_RS11050		Derived by automated computational analysis using gene prediction method: Protein Homology.	threonine--tRNA ligase	2278778	1938	yes
OG1RF_RS11055		Derived by automated computational analysis using gene prediction method: Protein Homology.	tautomerase	2281112	180	yes
OG1RF_RS11075		Derived by automated computational analysis using gene prediction method: Protein Homology.	hypothetical protein	2284126	1425	yes
OG1RF_RS11080		Derived by automated computational analysis using gene prediction method: Protein Homology.	aminoglycoside 6-adenylyltransferase	2285718	864	yes
OG1RF_RS11085		Derived by automated computational analysis using gene prediction method: Protein Homology.	hypothetical protein	2286703	582	yes
OG1RF_RS11090		Derived by automated computational analysis using gene prediction method: Protein Homology.	chitinase	2287442	945	yes
OG1RF_RS11095		Derived by automated computational analysis using gene prediction method: Protein Homology.	hypothetical protein	2288665	819	yes
OG1RF_RS11100		Derived by automated computational analysis using gene prediction method: Protein Homology.	YebC/PmpR family DNA-binding transcriptional regulator	2289730	720	yes
OG1RF_RS11105		Derived by automated computational analysis using gene prediction method: Protein Homology.	nucleotidyltransferase	2290536	1179	yes
OG1RF_RS11110		Derived by automated computational analysis using gene prediction method: Protein Homology.	SAM-dependent methyltransferase	2291804	741	yes
OG1RF_RS11115		Derived by automated computational analysis using gene prediction method: Protein Homology.	ribosome silencing factor RsfS	2292546	339	yes
OG1RF_RS11125	nadD	transfers an adenyl group from ATP to NaMN to form nicotinic acid adenine dinucleotide (NaAD) which is then converted to the ubiquitous compound NAD by NAD synthetase; essential enzyme in bacteria; Derived by automated computational analysis using gene prediction method: Protein Homology.	nicotinate-nicotinamide nucleotide adenylyltransferase	2293499	660	yes
OG1RF_RS11130		Derived by automated computational analysis using gene prediction method: Protein Homology.	RNA-binding protein	2294176	312	yes
OG1RF_RS11135		Derived by automated computational analysis using gene prediction method: Protein Homology.	ribosome biogenesis GTPase YqeH	2294511	1110	yes
OG1RF_RS11140		Derived by automated computational analysis using gene prediction method: Protein Homology.	haloacid dehalogenase	2295617	528	yes
OG1RF_RS11145		catalyzes the carboxylation of acetyl-CoA to malonyl-CoA; forms a tetramer composed of two alpha (AccA) and two beta (AccD) subunits; one of the two catalytic subunits that can form the acetyl CoA carboxylase enzyme together with a carrier protein; these proteins present a shorter N-terminus; Derived by automated computational analysis using gene prediction method: Protein Homology.	acetyl-CoA carboxylase carboxyl transferase subunit alpha	2296366	789	yes
OG1RF_RS11150		Derived by automated computational analysis using gene prediction method: Protein Homology.	acetyl-CoA carboxylase carboxyl transferase subunit beta	2297156	867	yes
OG1RF_RS11155		Derived by automated computational analysis using gene prediction method: Protein Homology.	acetyl-CoA carboxylase biotin carboxylase subunit	2298078	1371	yes
OG1RF_RS11160		Derived by automated computational analysis using gene prediction method: Protein Homology.	beta-hydroxyacyl-ACP dehydratase	2299456	426	yes
OG1RF_RS11165		Derived by automated computational analysis using gene prediction method: Protein Homology.	acetyl-CoA carboxylase, biotin carboxyl carrier protein	2299885	489	yes
OG1RF_RS11170		Derived by automated computational analysis using gene prediction method: Protein Homology.	beta-ketoacyl-[acyl-carrier-protein] synthase II	2300375	1236	yes
OG1RF_RS11175		Derived by automated computational analysis using gene prediction method: Protein Homology.	beta-ketoacyl-ACP reductase	2301629	738	yes
OG1RF_RS11180		Derived by automated computational analysis using gene prediction method: Protein Homology.	malonyl CoA-acyl carrier protein transacylase	2302370	930	yes
OG1RF_RS11185		Derived by automated computational analysis using gene prediction method: Protein Homology.	2-nitropropane dioxygenase	2303332	957	yes
OG1RF_RS11190		Derived by automated computational analysis using gene prediction method: Protein Homology.	acyl carrier protein	2304425	228	yes
OG1RF_RS11195		Derived by automated computational analysis using gene prediction method: Protein Homology.	3-oxoacyl-ACP synthase III	2304705	966	yes
OG1RF_RS11200		Derived by automated computational analysis using gene prediction method: Protein Homology.	MarR family transcriptional regulator	2305686	453	yes
OG1RF_RS11205		Derived by automated computational analysis using gene prediction method: Protein Homology.	hypothetical protein	2306516	231	yes
OG1RF_RS11210		Derived by automated computational analysis using gene prediction method: Protein Homology.	2-hydroxy-3-oxopropionate reductase	2306847	891	yes
OG1RF_RS11215		Derived by automated computational analysis using gene prediction method: Protein Homology.	1,2-diacylglycerol 3-glucosyltransferase	2307810	1224	yes
OG1RF_RS11220		Derived by automated computational analysis using gene prediction method: Protein Homology.	glycosyl transferase family 1	2309080	1005	yes
OG1RF_RS11255		Derived by automated computational analysis using gene prediction method: Protein Homology.	hypothetical protein	2316036	363	yes
OG1RF_RS11260		induced by heat shock, salt stress, oxidative stress, glucose limitation and oxygen limitation; Derived by automated computational analysis using gene prediction method: Protein Homology.	RNA-binding protein	2316472	369	yes
OG1RF_RS11265		Derived by automated computational analysis using gene prediction method: Protein Homology.	cysteine desulfhydrase	2317024	1167	yes
OG1RF_RS11270		Derived by automated computational analysis using gene prediction method: Protein Homology.	hypothetical protein	2318224	207	yes
OG1RF_RS11275		Derived by automated computational analysis using gene prediction method: Protein Homology.	peptidyl-prolyl cis-trans isomerase	2318595	591	yes
OG1RF_RS11280		catalyzes the oxidation of ferredoxin with NADP; Derived by automated computational analysis using gene prediction method: Protein Homology.	ferredoxin--NADP(+) reductase	2319390	1011	yes
OG1RF_RS11290		Derived by automated computational analysis using gene prediction method: Protein Homology.	2-hydroxyacid dehydrogenase	2320549	963	yes
OG1RF_RS11295		Derived by automated computational analysis using gene prediction method: Protein Homology.	2',3'-cyclic-nucleotide 2'-phosphodiesterase	2321576	1554	yes
OG1RF_RS11300		Derived by automated computational analysis using gene prediction method: Protein Homology.	ABC transporter substrate-binding protein	2323227	1281	yes
OG1RF_RS11305		Derived by automated computational analysis using gene prediction method: Protein Homology.	MBL fold metallo-hydrolase	2324531	1290	yes
OG1RF_RS11315		Derived by automated computational analysis using gene prediction method: Protein Homology.	ABC transporter permease	2326627	876	yes
OG1RF_RS11320		Derived by automated computational analysis using gene prediction method: Protein Homology.	sugar ABC transporter ATP-binding protein	2327502	1053	yes
OG1RF_RS11325		Derived by automated computational analysis using gene prediction method: Protein Homology.	glucosyl transferase family 2	2328782	939	yes
OG1RF_RS11330		Derived by automated computational analysis using gene prediction method: Protein Homology.	iron-sulfur cluster biosynthesis protein	2329924	312	yes
OG1RF_RS11335		Derived by automated computational analysis using gene prediction method: Protein Homology.	potassium transporter Trk	2330308	666	yes
OG1RF_RS11345		Derived by automated computational analysis using gene prediction method: Protein Homology.	two-component sensor histidine kinase	2331684	1104	yes
OG1RF_RS11350		Derived by automated computational analysis using gene prediction method: Protein Homology.	membrane protein	2332784	732	yes
OG1RF_RS11355		Derived by automated computational analysis using gene prediction method: Protein Homology.	transcription elongation factor GreA	2333666	480	yes
OG1RF_RS11360		Derived by automated computational analysis using gene prediction method: Protein Homology.	aminodeoxychorismate lyase	2334406	1386	yes
OG1RF_RS11365		Derived by automated computational analysis using gene prediction method: Protein Homology.	hydrolase	2335999	654	yes
OG1RF_RS11370		Derived by automated computational analysis using gene prediction method: Protein Homology.	UDP-N-acetylglucosamine 2-epimerase (non-hydrolyzing)	2336751	1149	yes
OG1RF_RS11375		Derived by automated computational analysis using gene prediction method: Protein Homology.	gamma carbonic anhydrase family protein	2337916	492	yes
OG1RF_RS11380		Derived by automated computational analysis using gene prediction method: Protein Homology.	ABC transporter	2338650	1770	yes
OG1RF_RS11385		Derived by automated computational analysis using gene prediction method: Protein Homology.	multidrug ABC transporter ATP-binding protein	2340416	1728	yes
OG1RF_RS11395		Derived by automated computational analysis using gene prediction method: Protein Homology.	hypothetical protein	2343064	213	yes
OG1RF_RS11400		Derived by automated computational analysis using gene prediction method: Protein Homology.	ribonuclease J	2343278	1686	yes
OG1RF_RS11405		Derived by automated computational analysis using gene prediction method: Protein Homology.	cold-shock protein	2345069	201	yes
OG1RF_RS11420		Derived by automated computational analysis using gene prediction method: Protein Homology.	tetrahydrofolate synthase	2346820	1323	yes
OG1RF_RS11425		Derived by automated computational analysis using gene prediction method: Protein Homology.	hypothetical protein	2348391	2565	yes
OG1RF_RS11435		Derived by automated computational analysis using gene prediction method: Protein Homology.	valine--tRNA ligase	2351594	2643	yes
OG1RF_RS11440		Derived by automated computational analysis using gene prediction method: Protein Homology.	2-Cys peroxiredoxin	2354628	489	yes
OG1RF_RS11445		Derived by automated computational analysis using gene prediction method: Protein Homology.	transcriptional regulator	2355180	648	yes
OG1RF_RS11450		Derived by automated computational analysis using gene prediction method: Protein Homology.	tRNA 4-thiouridine(8) synthase ThiI	2355957	1215	yes
OG1RF_RS11465		Derived by automated computational analysis using gene prediction method: Protein Homology.	NCS2 family permease	2360805	1311	yes
OG1RF_RS11470		Derived by automated computational analysis using gene prediction method: Protein Homology.	oxidoreductase	2362297	738	yes
OG1RF_RS11475		Derived by automated computational analysis using gene prediction method: Protein Homology.	acetyltransferase	2363034	582	yes
OG1RF_RS11480		Derived by automated computational analysis using gene prediction method: Protein Homology.	LysR family transcriptional regulator	2363723	885	yes
OG1RF_RS11485		Derived by automated computational analysis using gene prediction method: Protein Homology.	ribose transporter RbsU	2364627	888	yes
OG1RF_RS11490		Derived by automated computational analysis using gene prediction method: Protein Homology.	D-ribose pyranase	2365535	396	yes
OG1RF_RS11495		Derived by automated computational analysis using gene prediction method: Protein Homology.	ribokinase	2365946	912	yes
OG1RF_RS11500		Derived by automated computational analysis using gene prediction method: Protein Homology.	LacI family transcriptional regulator	2366955	996	yes
OG1RF_RS11505		Derived by automated computational analysis using gene prediction method: Protein Homology.	esterase	2368162	975	yes
OG1RF_RS11510		Derived by automated computational analysis using gene prediction method: Protein Homology.	PTS ascorbate transporter subunit IIC	2369199	1368	yes
OG1RF_RS11515		Derived by automated computational analysis using gene prediction method: Protein Homology.	PTS lactose transporter subunit IIB	2370581	300	yes
OG1RF_RS11520		Derived by automated computational analysis using gene prediction method: Protein Homology.	transcription antiterminator BglG	2370882	2010	yes
OG1RF_RS11525		Derived by automated computational analysis using gene prediction method: Protein Homology.	hypothetical protein	2373057	225	yes
OG1RF_RS11535		Derived by automated computational analysis using gene prediction method: Protein Homology.	cell surface protein	2373709	1134	yes
OG1RF_RS11540		Derived by automated computational analysis using gene prediction method: Protein Homology.	hypothetical protein	2374930	690	yes
OG1RF_RS11545		Derived by automated computational analysis using gene prediction method: Protein Homology.	amidinotransferase	2376045	972	yes
OG1RF_RS11550		Derived by automated computational analysis using gene prediction method: Protein Homology.	alkaline phosphatase	2377128	1416	yes
OG1RF_RS11555		Derived by automated computational analysis using gene prediction method: Protein Homology.	mannonate oxidoreductase	2378661	2109	yes
OG1RF_RS11570		Derived by automated computational analysis using gene prediction method: Protein Homology.	PTS fructose transporter subunit IID	2382783	843	yes
OG1RF_RS11575		Derived by automated computational analysis using gene prediction method: Protein Homology.	PTS sorbose transporter subunit IIC	2383634	750	yes
OG1RF_RS11580		Derived by automated computational analysis using gene prediction method: Protein Homology.	PTS sugar transporter	2384407	495	yes
OG1RF_RS11585		Derived by automated computational analysis using gene prediction method: Protein Homology.	PTS fructose transporter subunit IIA	2384921	402	yes
OG1RF_RS11590		Derived by automated computational analysis using gene prediction method: Protein Homology.	transcription antiterminator BglG	2385394	2814	yes
OG1RF_RS11595		Derived by automated computational analysis using gene prediction method: Protein Homology.	histidine phosphatase family protein	2388329	528	yes
OG1RF_RS11600		catalyzes the hydrolysis of a monocarboxylic acid amid to form a monocarboxylate and ammonia; Derived by automated computational analysis using gene prediction method: Protein Homology.	glutamyl-tRNA(Gln) amidotransferase	2388922	1449	yes
OG1RF_RS11605		Derived by automated computational analysis using gene prediction method: Protein Homology.	transcriptional regulator	2390467	666	yes
OG1RF_RS11610		Derived by automated computational analysis using gene prediction method: Protein Homology.	permease	2391513	1209	yes
OG1RF_RS11620		Derived by automated computational analysis using gene prediction method: Protein Homology.	RND transporter	2393385	1167	yes
OG1RF_RS11630		Derived by automated computational analysis using gene prediction method: Protein Homology.	CoA-disulfide reductase	2395015	1650	yes
OG1RF_RS11635		Derived by automated computational analysis using gene prediction method: Protein Homology.	sulfurtransferase	2396665	315	yes
OG1RF_RS11640		Derived by automated computational analysis using gene prediction method: Protein Homology.	hypothetical protein	2397148	261	yes
OG1RF_RS11645		Derived by automated computational analysis using gene prediction method: Protein Homology.	MFS transporter	2397454	1260	yes
OG1RF_RS11650		Derived by automated computational analysis using gene prediction method: Protein Homology.	aminotransferase V	2398811	1209	yes
OG1RF_RS11655		Derived by automated computational analysis using gene prediction method: Protein Homology.	purine catabolism regulatory protein	2400191	1626	yes
OG1RF_RS11660		Derived by automated computational analysis using gene prediction method: Protein Homology.	(S)-ureidoglycine aminohydrolase	2401934	786	yes
OG1RF_RS11665		Derived by automated computational analysis using gene prediction method: Protein Homology.	Zn-dependent hydrolase	2402741	1224	yes
OG1RF_RS11670		Derived by automated computational analysis using gene prediction method: Protein Homology.	cyclic amidohydrolase	2404146	1365	yes
OG1RF_RS11675		Derived by automated computational analysis using gene prediction method: Protein Homology.	allantoin permease	2405511	1497	yes
OG1RF_RS11680		Derived by automated computational analysis using gene prediction method: Protein Homology.	N-acetyltransferase	2407603	516	yes
OG1RF_RS11685		Derived by automated computational analysis using gene prediction method: Protein Homology.	MarR family transcriptional regulator	2408134	453	yes
OG1RF_RS11690		Derived by automated computational analysis using gene prediction method: Protein Homology.	hypothetical protein	2408778	693	yes
OG1RF_RS11695		Derived by automated computational analysis using gene prediction method: Protein Homology.	sodium-independent anion transporter	2409634	1620	yes
OG1RF_RS11740		Derived by automated computational analysis using gene prediction method: Protein Homology.	hypothetical protein	2421604	1449	yes
OG1RF_RS11745		Derived by automated computational analysis using gene prediction method: Protein Homology.	ATPase	2423058	2553	yes
OG1RF_RS11750		Derived by automated computational analysis using gene prediction method: Protein Homology.	serine/threonine transporter SstT	2425760	1263	yes
OG1RF_RS11755		Derived by automated computational analysis using gene prediction method: Protein Homology.	hypothetical protein	2427151	384	yes
OG1RF_RS11760		Derived by automated computational analysis using gene prediction method: Protein Homology.	tRNA pseudouridine(38-40) synthase TruA	2427636	741	yes
OG1RF_RS11765		Derived by automated computational analysis using gene prediction method: Protein Homology.	hypothetical protein	2428488	1782	yes
OG1RF_RS11770		Derived by automated computational analysis using gene prediction method: Protein Homology.	hypothetical protein	2430421	927	yes
OG1RF_RS11775		Derived by automated computational analysis using gene prediction method: Protein Homology.	hypothetical protein	2431350	465	yes
OG1RF_RS11780		Derived by automated computational analysis using gene prediction method: Protein Homology.	hypothetical protein	2431954	510	yes
OG1RF_RS11785		Derived by automated computational analysis using gene prediction method: Protein Homology.	dicarboxylate/amino acid:cation symporter	2432810	1389	yes
OG1RF_RS11800		Derived by automated computational analysis using gene prediction method: Protein Homology.	23S rRNA (pseudouridine(1915)-N(3))-methyltransferase RlmH	2438544	480	yes
OG1RF_RS11805		Derived by automated computational analysis using gene prediction method: Protein Homology.	serine protease	2439424	1299	yes
OG1RF_RS11810		Derived by automated computational analysis using gene prediction method: Protein Homology.	tRNA-binding protein	2440769	621	yes
OG1RF_RS11815		Derived by automated computational analysis using gene prediction method: Protein Homology.	universal stress protein A	2441600	456	yes
OG1RF_RS11820		Derived by automated computational analysis using gene prediction method: Protein Homology.	thiol reductase thioredoxin	2442203	315	yes
OG1RF_RS11825		Derived by automated computational analysis using gene prediction method: Protein Homology.	glutamyl aminopeptidase	2442529	1077	yes
OG1RF_RS11830		Derived by automated computational analysis using gene prediction method: Protein Homology.	peptidase	2443912	342	yes
OG1RF_RS11835		Derived by automated computational analysis using gene prediction method: Protein Homology.	hypothetical protein	2444259	111	yes
OG1RF_RS11840		Derived by automated computational analysis using gene prediction method: Protein Homology.	peptide ABC transporter substrate-binding protein	2444572	1656	yes
OG1RF_RS11890		Derived by automated computational analysis using gene prediction method: Protein Homology.	DNA-3-methyladenine glycosylase I	2453145	552	yes
OG1RF_RS11895		Derived by automated computational analysis using gene prediction method: Protein Homology.	hypothetical protein	2453773	768	yes
OG1RF_RS11900		Derived by automated computational analysis using gene prediction method: Protein Homology.	hypothetical protein	2454766	363	yes
OG1RF_RS11905		Derived by automated computational analysis using gene prediction method: Protein Homology.	energy-coupled thiamine transporter ThiT	2455248	576	yes
OG1RF_RS11910		Derived by automated computational analysis using gene prediction method: Protein Homology.	hypothetical protein	2455986	627	yes
OG1RF_RS11915		Derived by automated computational analysis using gene prediction method: Protein Homology.	hypothetical protein	2456717	786	yes
OG1RF_RS11920		Derived by automated computational analysis using gene prediction method: Protein Homology.	class A sortase	2457736	735	yes
OG1RF_RS11925		Derived by automated computational analysis using gene prediction method: Protein Homology.	hypothetical protein	2458518	276	yes
OG1RF_RS11930		Derived by automated computational analysis using gene prediction method: Protein Homology.	protein-tyrosine-phosphatase	2458837	471	yes
OG1RF_RS11935		Derived by automated computational analysis using gene prediction method: Protein Homology.	TetR family transcriptional regulator	2459348	570	yes
OG1RF_RS11940		Derived by automated computational analysis using gene prediction method: Protein Homology.	lipase	2460095	1446	yes
OG1RF_RS11945		Derived by automated computational analysis using gene prediction method: Protein Homology.	rod shape-determining protein MreD	2461845	510	yes
OG1RF_RS11950		Derived by automated computational analysis using gene prediction method: Protein Homology.	rod shape-determining protein MreC	2462351	861	yes
OG1RF_RS11960		Derived by automated computational analysis using gene prediction method: Protein Homology.	polyribonucleotide nucleotidyltransferase	2463393	2115	yes
OG1RF_RS11965		Derived by automated computational analysis using gene prediction method: Protein Homology.	30S ribosomal protein S15	2465694	270	yes
OG1RF_RS11970		Derived by automated computational analysis using gene prediction method: Protein Homology.	peptide deformylase	2466243	564	yes
OG1RF_RS11975		Derived by automated computational analysis using gene prediction method: Protein Homology.	haloacid dehalogenase	2466853	777	yes
OG1RF_RS11980		Derived by automated computational analysis using gene prediction method: Protein Homology.	DNA alkylation repair protein	2467639	654	yes
OG1RF_RS11985		Derived by automated computational analysis using gene prediction method: Protein Homology.	formate/nitrite transporter	2468365	804	yes
OG1RF_RS11990		Derived by automated computational analysis using gene prediction method: Protein Homology.	30S ribosomal protein S4	2469493	612	yes
OG1RF_RS12000		Derived by automated computational analysis using gene prediction method: Protein Homology.	biotin synthesis protein BioY	2470264	549	yes
OG1RF_RS12005		Derived by automated computational analysis using gene prediction method: Protein Homology.	signal peptidase I	2470874	537	yes
OG1RF_RS12025		Derived by automated computational analysis using gene prediction method: Protein Homology.	hypothetical protein	2480490	612	yes
OG1RF_RS12030		Derived by automated computational analysis using gene prediction method: Protein Homology.	N-acetyltransferase	2481136	558	yes
OG1RF_RS12035		Derived by automated computational analysis using gene prediction method: Protein Homology.	peptidase T	2481779	1221	yes
OG1RF_RS12040		Derived by automated computational analysis using gene prediction method: Protein Homology.	peptide ABC transporter substrate-binding protein	2483021	1644	yes
OG1RF_RS12045		Derived by automated computational analysis using gene prediction method: Protein Homology.	iron ABC transporter substrate-binding protein	2485108	954	yes
OG1RF_RS12050		Derived by automated computational analysis using gene prediction method: Protein Homology.	iron ABC transporter ATP-binding protein	2486100	756	yes
OG1RF_RS12055		Derived by automated computational analysis using gene prediction method: Protein Homology.	iron ABC transporter permease	2486852	966	yes
OG1RF_RS12060		Derived by automated computational analysis using gene prediction method: Protein Homology.	iron ABC transporter permease	2487814	948	yes
OG1RF_RS12065		Derived by automated computational analysis using gene prediction method: Protein Homology.	hypothetical protein	2488946	453	yes
OG1RF_RS12080		Derived by automated computational analysis using gene prediction method: Protein Homology.	bifunctional glutamate--cysteine ligase/glutathione synthetase	2490307	2271	yes
OG1RF_RS12090		Derived by automated computational analysis using gene prediction method: Protein Homology.	membrane protein	2493551	897	yes
OG1RF_RS12095		Derived by automated computational analysis using gene prediction method: Protein Homology.	glyoxalase	2494498	399	yes
OG1RF_RS12100		Derived by automated computational analysis using gene prediction method: Protein Homology.	cupin	2495016	486	yes
OG1RF_RS12105		Derived by automated computational analysis using gene prediction method: Protein Homology.	signal recognition particle-docking protein FtsY	2495660	1329	yes
OG1RF_RS12110		Derived by automated computational analysis using gene prediction method: Protein Homology.	haloacid dehalogenase	2496991	828	yes
OG1RF_RS12115		Derived by automated computational analysis using gene prediction method: Protein Homology.	chromosome segregation protein SMC	2497843	3579	yes
OG1RF_RS12120		Derived by automated computational analysis using gene prediction method: Protein Homology.	ribonuclease 3	2501442	693	yes
OG1RF_RS12125		Derived by automated computational analysis using gene prediction method: Protein Homology.	peptide ABC transporter substrate-binding protein	2502464	1779	yes
OG1RF_RS12130		Derived by automated computational analysis using gene prediction method: Protein Homology.	peptide ABC transporter permease	2504271	924	yes
OG1RF_RS12135		Derived by automated computational analysis using gene prediction method: Protein Homology.	peptide ABC transporter permease	2505222	963	yes
OG1RF_RS12140		Derived by automated computational analysis using gene prediction method: Protein Homology.	ABC transporter ATP-binding protein	2506184	945	yes
OG1RF_RS12145		Derived by automated computational analysis using gene prediction method: Protein Homology.	dipeptide/oligopeptide/nickel ABC transporter ATP-binding protein	2507128	1008	yes
OG1RF_RS12150		Derived by automated computational analysis using gene prediction method: Protein Homology.	acyl carrier protein	2508432	240	yes
OG1RF_RS12155		Derived by automated computational analysis using gene prediction method: Protein Homology.	phosphate acyltransferase	2508808	1002	yes
OG1RF_RS12160		Derived by automated computational analysis using gene prediction method: Protein Homology.	DNA helicase RecG	2509912	2037	yes
OG1RF_RS12165		Derived by automated computational analysis using gene prediction method: Protein Homology.	hypothetical protein	2512064	1677	yes
OG1RF_RS12170		Derived by automated computational analysis using gene prediction method: Protein Homology.	Asp23/Gls24 family envelope stress response protein	2513823	363	yes
OG1RF_RS12195		Derived by automated computational analysis using gene prediction method: Protein Homology.	50S ribosomal protein L28	2519084	189	yes
OG1RF_RS12200		Derived by automated computational analysis using gene prediction method: Protein Homology.	thiamine pyrophosphokinase	2519376	645	yes
OG1RF_RS12205		Derived by automated computational analysis using gene prediction method: Protein Homology.	ribulose-phosphate 3-epimerase	2520017	654	yes
OG1RF_RS12210		Derived by automated computational analysis using gene prediction method: Protein Homology.	ribosome small subunit-dependent GTPase A	2520694	894	yes
OG1RF_RS12215		Derived by automated computational analysis using gene prediction method: Protein Homology.	serine/threonine protein kinase	2521836	2157	yes
OG1RF_RS12220		Derived by automated computational analysis using gene prediction method: Protein Homology.	protein phosphatase	2523989	750	yes
OG1RF_RS12225		Derived by automated computational analysis using gene prediction method: Protein Homology.	16S rRNA (cytosine(967)-C(5))-methyltransferase	2524740	1380	yes
OG1RF_RS12230		Derived by automated computational analysis using gene prediction method: Protein Homology.	methionyl-tRNA formyltransferase	2526125	942	yes
OG1RF_RS12240		Derived by automated computational analysis using gene prediction method: Protein Homology.	primosomal protein N'	2527580	2433	yes
OG1RF_RS12245		Derived by automated computational analysis using gene prediction method: Protein Homology.	DNA-directed RNA polymerase subunit omega	2530167	300	yes
OG1RF_RS12250		Derived by automated computational analysis using gene prediction method: Protein Homology.	guanylate kinase	2530474	615	yes
OG1RF_RS12255		Derived by automated computational analysis using gene prediction method: Protein Homology.	D-alanyl-D-alanine carboxypeptidase	2531311	1482	yes
OG1RF_RS12260		Derived by automated computational analysis using gene prediction method: Protein Homology.	hypothetical protein	2532836	306	yes
OG1RF_RS12265		Derived by automated computational analysis using gene prediction method: Protein Homology.	hypothetical protein	2533197	885	yes
OG1RF_RS12270		Derived by automated computational analysis using gene prediction method: Protein Homology.	hypothetical protein	2534098	219	yes
OG1RF_RS12275		Derived by automated computational analysis using gene prediction method: Protein Homology.	RNA-binding protein	2534494	471	yes
OG1RF_RS12280		Derived by automated computational analysis using gene prediction method: Protein Homology.	4-hydroxy-2-oxoglutarate aldolase	2535131	654	yes
OG1RF_RS12285		Derived by automated computational analysis using gene prediction method: Protein Homology.	mannonate dehydratase	2535789	1074	yes
OG1RF_RS12290		Derived by automated computational analysis using gene prediction method: Protein Homology.	PTS fructose transporter subunit IIA	2536886	453	yes
OG1RF_RS12295		Derived by automated computational analysis using gene prediction method: Protein Homology.	PTS sorbose transporter subunit IIB	2537416	507	yes
OG1RF_RS12300		Derived by automated computational analysis using gene prediction method: Protein Homology.	PTS mannose transporter subunit IID	2537944	873	yes
OG1RF_RS12305		Derived by automated computational analysis using gene prediction method: Protein Homology.	PTS sorbose transporter subunit IIC	2538837	837	yes
OG1RF_RS12310		Derived by automated computational analysis using gene prediction method: Protein Homology.	alcohol dehydrogenase	2539686	1107	yes
OG1RF_RS12315		Derived by automated computational analysis using gene prediction method: Protein Homology.	2-hydroxyacid dehydrogenase	2540807	1002	yes
OG1RF_RS12320		Derived by automated computational analysis using gene prediction method: Protein Homology.	6-phosphogluconate dehydrogenase (decarboxylating)	2541821	900	yes
OG1RF_RS12325		Derived by automated computational analysis using gene prediction method: Protein Homology.	MurR/RpiR family transcriptional regulator	2543131	888	yes
OG1RF_RS12340		Derived by automated computational analysis using gene prediction method: Protein Homology.	CDP-diacylglycerol--glycerol-3-phosphate 3-phosphatidyltransferase	2546407	579	yes
OG1RF_RS12375		Derived by automated computational analysis using gene prediction method: Protein Homology.	transcriptional regulator	2550627	867	yes
OG1RF_RS12380		Derived by automated computational analysis using gene prediction method: Protein Homology.	peptidase M16	2551661	1305	yes
OG1RF_RS12390		Derived by automated computational analysis using gene prediction method: Protein Homology.	large-conductance mechanosensitive channel	2554435	450	yes
OG1RF_RS12405		Derived by automated computational analysis using gene prediction method: Protein Homology.	trehalose operon repressor	2556834	714	yes
OG1RF_RS12410		Derived by automated computational analysis using gene prediction method: Protein Homology.	family 65 glycosyl hydrolase	2558217	2337	yes
OG1RF_RS12415		Derived by automated computational analysis using gene prediction method: Protein Homology.	beta-phosphoglucomutase	2560568	651	yes
OG1RF_RS12425		catalyzes the formation of 5-phospho-alpha-D-ribose 1-phosphate from D-ribose 5-phosphate and ATP; Derived by automated computational analysis using gene prediction method: Protein Homology.	ribose-phosphate pyrophosphokinase	2563656	972	yes
OG1RF_RS12430		Derived by automated computational analysis using gene prediction method: Protein Homology.	peptide-methionine (R)-S-oxide reductase	2564802	438	yes
OG1RF_RS12435		Derived by automated computational analysis using gene prediction method: Protein Homology.	maf-like protein	2565372	555	yes
OG1RF_RS12440		Derived by automated computational analysis using gene prediction method: Protein Homology.	DNA mismatch repair protein MutL	2565951	2133	yes
OG1RF_RS12445		Derived by automated computational analysis using gene prediction method: Protein Homology.	DNA mismatch repair protein MutS	2568115	2577	yes
OG1RF_RS12450		Derived by automated computational analysis using gene prediction method: Protein Homology.	hypothetical protein	2570692	372	yes
OG1RF_RS12455		Derived by automated computational analysis using gene prediction method: Protein Homology.	metallophosphoesterase	2571152	798	yes
OG1RF_RS12460		Derived by automated computational analysis using gene prediction method: Protein Homology.	ribonuclease Y	2572109	1557	yes
OG1RF_RS12465		Derived by automated computational analysis using gene prediction method: Protein Homology.	DNA recombination/repair protein RecA	2574062	1047	yes
OG1RF_RS12470		Derived by automated computational analysis using gene prediction method: Protein Homology.	damage-inducible protein A	2575222	1245	yes
OG1RF_RS12480		Derived by automated computational analysis using gene prediction method: Protein Homology.	dihydrodipicolinate reductase	2577921	621	yes
OG1RF_RS12485		Derived by automated computational analysis using gene prediction method: Protein Homology.	Rrf2 family transcriptional regulator	2578609	426	yes
OG1RF_RS12490		Derived by automated computational analysis using gene prediction method: Protein Homology.	hypothetical protein	2579123	384	yes
OG1RF_RS12495		Derived by automated computational analysis using gene prediction method: Protein Homology.	hypothetical protein	2579670	792	yes
OG1RF_RS12500		Derived by automated computational analysis using gene prediction method: Protein Homology.	succinyl-diaminopimelate desuccinylase	2580514	1137	yes
OG1RF_RS12505		Derived by automated computational analysis using gene prediction method: Protein Homology.	DUF3298 domain-containing protein	2581780	885	yes
OG1RF_RS12510		Derived by automated computational analysis using gene prediction method: Protein Homology.	DNA-directed RNA polymerase subunit sigma	2582689	498	yes
OG1RF_RS12525		Derived by automated computational analysis using gene prediction method: Protein Homology.	hypothetical protein	2585469	1074	yes
OG1RF_RS12530		Derived by automated computational analysis using gene prediction method: Protein Homology.	cell surface protein	2586654	759	yes
OG1RF_RS12535		Derived by automated computational analysis using gene prediction method: Protein Homology.	cell surface protein	2587413	801	yes
OG1RF_RS12540		Derived by automated computational analysis using gene prediction method: Protein Homology.	hypothetical protein	2588218	735	yes
OG1RF_RS13670		Derived by automated computational analysis using gene prediction method: Protein Homology.	hypothetical protein	2594086	135	yes
OG1RF_RS12555		Derived by automated computational analysis using gene prediction method: Protein Homology.	lipase	2594541	1014	yes
OG1RF_RS12560		Derived by automated computational analysis using gene prediction method: Protein Homology.	isochorismatase	2595720	546	yes
OG1RF_RS12565		in conjunction with LrgA this protein inhibits the expression or activity of extracellular murein hydrolases; Derived by automated computational analysis using gene prediction method: Protein Homology.	antiholin	2596462	684	yes
OG1RF_RS12570		Derived by automated computational analysis using gene prediction method: Protein Homology.	murein hydrolase regulator LrgA	2597142	420	yes
OG1RF_RS12580		Derived by automated computational analysis using gene prediction method: Protein Homology.	sensor protein LytS	2598422	1770	yes
OG1RF_RS12585		Derived by automated computational analysis using gene prediction method: Protein Homology.	membrane protein	2600283	819	yes
OG1RF_RS12590		Derived by automated computational analysis using gene prediction method: Protein Homology.	ABC transporter permease	2601114	672	yes
OG1RF_RS12595		Derived by automated computational analysis using gene prediction method: Protein Homology.	ABC transporter ATP-binding protein	2601782	723	yes
OG1RF_RS12600		Derived by automated computational analysis using gene prediction method: Protein Homology.	OsmC/Ohr family protein	2602866	393	yes
OG1RF_RS12605		Derived by automated computational analysis using gene prediction method: Protein Homology.	30S ribosomal protein S14	2603466	270	yes
OG1RF_RS12610		Derived by automated computational analysis using gene prediction method: Protein Homology.	50S ribosomal protein L33	2603846	150	yes
OG1RF_RS12615		Derived by automated computational analysis using gene prediction method: Protein Homology.	cobalamin synthesis protein CobW	2604011	975	yes
OG1RF_RS12620		Derived by automated computational analysis using gene prediction method: Protein Homology.	hypothetical protein	2605001	141	yes
OG1RF_RS12625		Derived by automated computational analysis using gene prediction method: Protein Homology.	zinc ABC transporter substrate-binding protein AdcA	2605162	1536	yes
OG1RF_RS12630		Derived by automated computational analysis using gene prediction method: Protein Homology.	tRNA-dihydrouridine synthase	2606755	975	yes
OG1RF_RS12640		Derived by automated computational analysis using gene prediction method: Protein Homology.	ABC transporter ATP-binding protein	2608680	936	yes
OG1RF_RS12645		Derived by automated computational analysis using gene prediction method: Protein Homology.	PTS mannose transporter subunit IIA	2609873	420	yes
OG1RF_RS12650		Derived by automated computational analysis using gene prediction method: Protein Homology.	PTS sorbose transporter subunit IIB	2610305	492	yes
OG1RF_RS12655		Derived by automated computational analysis using gene prediction method: Protein Homology.	PTS mannose transporter subunit IIC	2610813	816	yes
OG1RF_RS12660		Derived by automated computational analysis using gene prediction method: Protein Homology.	PTS mannose transporter subunit IID	2611625	828	yes
OG1RF_RS12685		Derived by automated computational analysis using gene prediction method: Protein Homology.	30S ribosomal protein S9	2622707	393	yes
OG1RF_RS12690		Derived by automated computational analysis using gene prediction method: Protein Homology.	50S ribosomal protein L13	2623113	444	yes
OG1RF_RS12695		Derived by automated computational analysis using gene prediction method: Protein Homology.	DNA starvation/stationary phase protection protein	2623778	468	yes
OG1RF_RS12700		Derived by automated computational analysis using gene prediction method: Protein Homology.	DUF5105 domain-containing protein	2624373	720	yes
OG1RF_RS12705		Derived by automated computational analysis using gene prediction method: Protein Homology.	gluconate kinase	2625176	1521	yes
OG1RF_RS12710		Derived by automated computational analysis using gene prediction method: Protein Homology.	peptidase A24	2626805	693	yes
OG1RF_RS12715		Derived by automated computational analysis using gene prediction method: Protein Homology.	DNA-directed RNA polymerase subunit beta'	2627546	3654	yes
OG1RF_RS12720		Derived by automated computational analysis using gene prediction method: Protein Homology.	DNA-directed RNA polymerase subunit beta	2631366	3624	yes
OG1RF_RS13680		Derived by automated computational analysis using gene prediction method: Protein Homology.	hypothetical protein	2634998	180	yes
OG1RF_RS12735		Derived by automated computational analysis using gene prediction method: Protein Homology.	DNA-binding protein	2636096	216	yes
OG1RF_RS12740		Derived by automated computational analysis using gene prediction method: Protein Homology.	bifunctional biotin--[acetyl-CoA-carboxylase] synthetase/biotin operon repressor	2636450	993	yes
OG1RF_RS12755		Derived by automated computational analysis using gene prediction method: Protein Homology.	LytR family transcriptional regulator	2639030	1617	yes
OG1RF_RS12785		Derived by automated computational analysis using gene prediction method: Protein Homology.	1,4-dihydroxy-2-naphthoate polyprenyltransferase	2654284	948	yes
OG1RF_RS12790		Derived by automated computational analysis using gene prediction method: Protein Homology.	thiamine biosynthesis protein ApbE	2655245	1068	yes
OG1RF_RS12795		Derived by automated computational analysis using gene prediction method: Protein Homology.	FMN-binding domain-containing protein	2656567	930	yes
OG1RF_RS12800		Derived by automated computational analysis using gene prediction method: Protein Homology.	NADH dehydrogenase	2657774	1947	yes
OG1RF_RS12805		Derived by automated computational analysis using gene prediction method: Protein Homology.	hypothetical protein	2659938	423	yes
OG1RF_RS12810		Derived by automated computational analysis using gene prediction method: Protein Homology.	heptaprenyl diphosphate synthase subunit I	2660372	558	yes
OG1RF_RS12815		Derived by automated computational analysis using gene prediction method: Protein Homology.	geranylgeranyl pyrophosphate synthase	2660967	987	yes
OG1RF_RS12820		Derived by automated computational analysis using gene prediction method: Protein Homology.	dihydropteroate synthase	2662469	792	yes
OG1RF_RS12830		Derived by automated computational analysis using gene prediction method: Protein Homology.	GTP cyclohydrolase I FolE	2663850	570	yes
OG1RF_RS12840		Derived by automated computational analysis using gene prediction method: Protein Homology.	dihydroneopterin aldolase	2664899	363	yes
OG1RF_RS12845		Derived by automated computational analysis using gene prediction method: Protein Homology.	glutathione-disulfide reductase	2665459	1350	yes
OG1RF_RS12865		Derived by automated computational analysis using gene prediction method: Protein Homology.	hydantoinase subunit beta	2669361	1554	yes
OG1RF_RS12870		Derived by automated computational analysis using gene prediction method: Protein Homology.	hypothetical protein	2670915	1095	yes
OG1RF_RS12875		Derived by automated computational analysis using gene prediction method: Protein Homology.	cytosine permease	2672029	1269	yes
OG1RF_RS12880		Derived by automated computational analysis using gene prediction method: Protein Homology.	purine catabolism regulatory protein	2673985	1563	yes
OG1RF_RS12885		Derived by automated computational analysis using gene prediction method: Protein Homology.	collagenase-like protease	2675571	1248	yes
OG1RF_RS12890		Derived by automated computational analysis using gene prediction method: Protein Homology.	peptidase U32	2676846	921	yes
OG1RF_RS12900		Derived by automated computational analysis using gene prediction method: Protein Homology.	ATP-dependent Clp protease ATP-binding subunit ClpC	2679198	2496	yes
OG1RF_RS12905		Derived by automated computational analysis using gene prediction method: Protein Homology.	hypothetical protein	2681696	468	yes
OG1RF_RS12910		Derived by automated computational analysis using gene prediction method: Protein Homology.	methionine gamma-lyase	2682468	1188	yes
OG1RF_RS12915		Derived by automated computational analysis using gene prediction method: Protein Homology.	PTS cellbiose transporter subunit IIC	2683675	1308	yes
OG1RF_RS12920		Derived by automated computational analysis using gene prediction method: Protein Homology.	MurR/RpiR family transcriptional regulator	2685128	858	yes
OG1RF_RS12985		Derived by automated computational analysis using gene prediction method: Protein Homology.	two-component sensor histidine kinase	2693063	1182	yes
OG1RF_RS12990		Derived by automated computational analysis using gene prediction method: Protein Homology.	serine--tRNA ligase	2694579	1272	yes
OG1RF_RS12995		Derived by automated computational analysis using gene prediction method: Protein Homology.	IMP dehydrogenase	2696019	1482	yes
OG1RF_RS13000		Derived by automated computational analysis using gene prediction method: Protein Homology.	membrane protein	2697658	1683	yes
OG1RF_RS13005		Derived by automated computational analysis using gene prediction method: Protein Homology.	membrane protein	2699508	690	yes
OG1RF_RS13010		Derived by automated computational analysis using gene prediction method: Protein Homology.	GTP-binding protein YchF	2700306	1116	yes
OG1RF_RS13015		Derived by automated computational analysis using gene prediction method: Protein Homology.	hypothetical protein	2701478	186	yes
OG1RF_RS13020		Derived by automated computational analysis using gene prediction method: Protein Homology.	chromosome partitioning protein ParB	2701781	891	yes
OG1RF_RS13030		Derived by automated computational analysis using gene prediction method: Protein Homology.	ribosomal RNA small subunit methyltransferase G	2703441	717	yes
OG1RF_RS13035		Derived by automated computational analysis using gene prediction method: Protein Homology.	hypothetical protein	2704405	987	yes
OG1RF_RS13045		Derived by automated computational analysis using gene prediction method: Protein Homology.	oleate hydratase	2705950	1773	yes
OG1RF_RS13050		Derived by automated computational analysis using gene prediction method: Protein Homology.	fructose-bisphosphate aldolase	2707923	678	yes
OG1RF_RS13055		Derived by automated computational analysis using gene prediction method: Protein Homology.	PTS sorbitol transporter subunit IIA	2708628	357	yes
OG1RF_RS13060		Derived by automated computational analysis using gene prediction method: Protein Homology.	PTS protein, glucitol/sorbitol, IIBC component	2709008	996	yes
OG1RF_RS13065	srlA	catalyzes the phosphorylation of incoming sugar substrates along with their translocation across the cell membrane; the IIC domain forms the PTS system translocation channel and contains the specific substrate-binding site; Derived by automated computational analysis using gene prediction method: Protein Homology.	PTS sorbitol transporter subunit IIC	2710020	555	yes
OG1RF_RS13070		Derived by automated computational analysis using gene prediction method: Protein Homology.	transcriptional regulator	2710574	486	yes
OG1RF_RS13075		Derived by automated computational analysis using gene prediction method: Protein Homology.	transcription antiterminator BglG	2711056	1863	yes
OG1RF_RS13080		Converts D-sorbitol-dphosphate to D-fructose-6-phosphate; Derived by automated computational analysis using gene prediction method: Protein Homology.	sorbitol-6-phosphate 2-dehydrogenase	2712934	801	yes
OG1RF_RS13085		Derived by automated computational analysis using gene prediction method: Protein Homology.	tRNA uridine-5-carboxymethylaminomethyl(34) synthesis enzyme MnmG	2713906	1899	yes
OG1RF_RS13090		Derived by automated computational analysis using gene prediction method: Protein Homology.	tRNA uridine-5-carboxymethylaminomethyl(34) synthesis GTPase MnmE	2715824	1398	yes
OG1RF_RS13095		Derived by automated computational analysis using gene prediction method: Protein Homology.	hypothetical protein	2717238	105	yes
OG1RF_RS13105		Derived by automated computational analysis using gene prediction method: Protein Homology.	triphosphoribosyl-dephospho-CoA synthase CitG	2723160	870	yes
OG1RF_RS13115		Converts oxaloacetate to phosphoenolpyruvate using ATP as an energy source; Derived by automated computational analysis using gene prediction method: Protein Homology.	oxaloacetate decarboxylase	2725326	1398	yes
OG1RF_RS13125		Derived by automated computational analysis using gene prediction method: Protein Homology.	citrate lyase subunit alpha	2727245	1533	yes
OG1RF_RS13130		Derived by automated computational analysis using gene prediction method: Protein Homology.	citrate lyase subunit beta	2728780	888	yes
OG1RF_RS13140		Derived by automated computational analysis using gene prediction method: Protein Homology.	[citrate (pro-3S)-lyase] ligase	2729969	1011	yes
OG1RF_RS13145		Derived by automated computational analysis using gene prediction method: Protein Homology.	hypothetical protein	2730994	135	yes
OG1RF_RS13150		Derived by automated computational analysis using gene prediction method: Protein Homology.	glutaconyl-CoA decarboxylase subunit beta	2731150	1086	yes
OG1RF_RS13155		composes the biotin carboxyl carrier protein subunit of the acetyl-CoA carboxylase complex, the enzyme that catalyzes the carboxylation of acetyl-CoA to malonyl-CoA, which in turn controls the rate of fatty acid metabolism; Derived by automated computational analysis using gene prediction method: Protein Homology.	acetyl-CoA carboxylase biotin carboxyl carrier protein subunit	2732295	402	yes
OG1RF_RS13165		Derived by automated computational analysis using gene prediction method: Protein Homology.	citrate transporter	2733446	1398	yes
OG1RF_RS13170		Derived by automated computational analysis using gene prediction method: Protein Homology.	GntR family transcriptional regulator	2734977	696	yes
OG1RF_RS13175		Derived by automated computational analysis using gene prediction method: Protein Homology.	DNA-binding response regulator	2735716	723	yes
OG1RF_RS13180		Derived by automated computational analysis using gene prediction method: Protein Homology.	RNA-binding protein Jag	2736848	777	yes
OG1RF_RS13185		Derived by automated computational analysis using gene prediction method: Protein Homology.	protein translocase component YidC	2737639	828	yes
OG1RF_RS13190		Derived by automated computational analysis using gene prediction method: Protein Homology.	ribonuclease P protein component	2738466	357	yes
OG1RF_RS13195		Derived by automated computational analysis using gene prediction method: Protein Homology.	50S ribosomal protein L34	2739026	135	yes
