# Supplementary material for: A Core Genome Multilocus Sequence Typing Scheme for Enterococcus faecalis
Source: J Clin Microbiol. 2019 Feb 27;57(3):e01686-18. doi: 10.1128/JCM.01686-18 (PMC6425188; doi:10.1128/JCM.01686-18)
Supplement: Supplemental file 2 [file JCM.01686-18-sd002.xls]

## Sheet: Tabelle1
DATASET S2 SNP-distances of 146 isolates from SNP-based mapping approach against reference genome OG1RF (NC_017316.1).
	NC_017316.1	UW10119	UW10188	UW10235	UW10236	UW10239	UW10240	UW10244	UW10748	UW10749	UW10816	UW10959	UW10960	UW10961	UW10962	UW11120	UW11209	UW11336	UW11371	UW11897	UW11992	UW11996	UW11998	UW12002	UW12003	UW12004	UW12018	UW12074	UW12130	UW12164	UW12172	UW12185	UW12206	UW12396	UW12397	UW12401	UW12429	UW12435	UW12436	UW12449	UW12469	UW12470	UW12471	UW12472	UW12473	UW12474	UW12475	UW12476	UW12477
NC_017316.1		107	112	109	109	109	109	109	83	82	108	108	108	108	108	106	106	109	109	65	91	91	91	91	92	91	107	101	89	107	111	110	112	109	109	65	111	110	110	112	112	111	112	111	111	111	111	111	112
UW10119	107		9	6	6	6	6	6	136	131	5	5	5	5	5	3	3	6	6	166	192	192	192	192	193	192	4	192	188	4	8	7	9	6	6	168	8	7	7	9	9	8	9	8	8	8	8	8	9
UW10188	112	9		11	11	11	11	11	141	136	4	10	10	10	10	8	8	11	11	171	197	197	197	197	198	197	9	197	193	9	13	6	2	11	11	173	1	12	12	2	2	11	2	1	1	1	1	1	2
UW10235	109	6	11		0	0	0	0	138	133	7	7	7	7	7	5	5	8	4	168	194	194	194	194	195	194	6	194	190	6	10	9	11	8	8	170	10	9	9	11	11	10	11	10	10	10	10	10	11
UW10236	109	6	11	0		0	0	0	138	133	7	7	7	7	7	5	5	8	4	168	194	194	194	194	195	194	6	194	190	6	10	9	11	8	8	170	10	9	9	11	11	10	11	10	10	10	10	10	11
UW10239	109	6	11	0	0		0	0	138	133	7	7	7	7	7	5	5	8	4	168	194	194	194	194	195	194	6	194	190	6	10	9	11	8	8	170	10	9	9	11	11	10	11	10	10	10	10	10	11
UW10240	109	6	11	0	0	0		0	138	133	7	7	7	7	7	5	5	8	4	168	194	194	194	194	195	194	6	194	190	6	10	9	11	8	8	170	10	9	9	11	11	10	11	10	10	10	10	10	11
UW10244	109	6	11	0	0	0	0		138	133	7	7	7	7	7	5	5	8	4	168	194	194	194	194	195	194	6	194	190	6	10	9	11	8	8	170	10	9	9	11	11	10	11	10	10	10	10	10	11
UW10748	83	136	141	138	138	138	138	138		41	137	137	137	137	137	135	135	138	138	138	168	168	168	168	169	168	136	174	166	136	140	139	141	138	138	144	140	139	139	141	141	140	141	140	140	140	140	140	141
UW10749	82	131	136	133	133	133	133	133	41		132	132	132	132	132	130	130	133	133	137	167	167	167	167	168	167	131	173	165	131	135	134	136	133	133	143	135	134	134	136	136	135	136	135	135	135	135	135	136
UW10816	108	5	4	7	7	7	7	7	137	132		6	6	6	6	4	4	7	7	167	193	193	193	193	194	193	5	193	189	5	9	2	4	7	7	169	3	8	8	4	4	7	4	3	3	3	3	3	4
UW10959	108	5	10	7	7	7	7	7	137	132	6		0	0	0	4	4	7	7	167	193	193	193	193	194	193	3	193	189	5	5	8	10	7	7	169	9	4	4	10	10	9	10	9	9	9	9	9	10
UW10960	108	5	10	7	7	7	7	7	137	132	6	0		0	0	4	4	7	7	167	193	193	193	193	194	193	3	193	189	5	5	8	10	7	7	169	9	4	4	10	10	9	10	9	9	9	9	9	10
UW10961	108	5	10	7	7	7	7	7	137	132	6	0	0		0	4	4	7	7	167	193	193	193	193	194	193	3	193	189	5	5	8	10	7	7	169	9	4	4	10	10	9	10	9	9	9	9	9	10
UW10962	108	5	10	7	7	7	7	7	137	132	6	0	0	0		4	4	7	7	167	193	193	193	193	194	193	3	193	189	5	5	8	10	7	7	169	9	4	4	10	10	9	10	9	9	9	9	9	10
UW11120	106	3	8	5	5	5	5	5	135	130	4	4	4	4	4		2	5	5	165	191	191	191	191	192	191	3	191	187	3	7	6	8	3	3	167	7	6	6	8	8	7	8	7	7	7	7	7	8
UW11209	106	3	8	5	5	5	5	5	135	130	4	4	4	4	4	2		5	5	165	191	191	191	191	192	191	3	191	187	3	7	6	8	5	5	167	7	6	6	8	8	7	8	7	7	7	7	7	8
UW11336	109	6	11	8	8	8	8	8	138	133	7	7	7	7	7	5	5		8	168	194	194	194	194	195	194	6	194	190	6	10	9	11	8	8	170	10	9	9	11	11	10	11	10	10	10	10	10	11
UW11371	109	6	11	4	4	4	4	4	138	133	7	7	7	7	7	5	5	8		168	194	194	194	194	195	194	6	194	190	6	10	9	11	8	8	170	10	9	9	11	11	10	11	10	10	10	10	10	11
UW11897	65	166	171	168	168	168	168	168	138	137	167	167	167	167	167	165	165	168	168		128	128	128	128	129	128	166	160	150	166	170	169	171	168	168	62	170	169	169	171	171	170	171	170	170	170	170	170	171
UW11992	91	192	197	194	194	194	194	194	168	167	193	193	193	193	193	191	191	194	194	128		0	0	0	1	0	192	168	172	192	196	195	197	194	194	148	196	195	195	197	197	196	197	196	196	196	196	196	197
UW11996	91	192	197	194	194	194	194	194	168	167	193	193	193	193	193	191	191	194	194	128	0		0	0	1	0	192	168	172	192	196	195	197	194	194	148	196	195	195	197	197	196	197	196	196	196	196	196	197
UW11998	91	192	197	194	194	194	194	194	168	167	193	193	193	193	193	191	191	194	194	128	0	0		0	1	0	192	168	172	192	196	195	197	194	194	148	196	195	195	197	197	196	197	196	196	196	196	196	197
UW12002	91	192	197	194	194	194	194	194	168	167	193	193	193	193	193	191	191	194	194	128	0	0	0		1	0	192	168	172	192	196	195	197	194	194	148	196	195	195	197	197	196	197	196	196	196	196	196	197
UW12003	92	193	198	195	195	195	195	195	169	168	194	194	194	194	194	192	192	195	195	129	1	1	1	1		1	193	169	173	193	197	196	198	195	195	149	197	196	196	198	198	197	198	197	197	197	197	197	198
UW12004	91	192	197	194	194	194	194	194	168	167	193	193	193	193	193	191	191	194	194	128	0	0	0	0	1		192	168	172	192	196	195	197	194	194	148	196	195	195	197	197	196	197	196	196	196	196	196	197
UW12018	107	4	9	6	6	6	6	6	136	131	5	3	3	3	3	3	3	6	6	166	192	192	192	192	193	192		192	188	4	6	7	9	6	6	168	8	5	5	9	9	8	9	8	8	8	8	8	9
UW12074	101	192	197	194	194	194	194	194	174	173	193	193	193	193	193	191	191	194	194	160	168	168	168	168	169	168	192		166	192	196	195	197	194	194	158	196	195	195	197	197	196	197	196	196	196	196	196	197
UW12130	89	188	193	190	190	190	190	190	166	165	189	189	189	189	189	187	187	190	190	150	172	172	172	172	173	172	188	166		188	192	191	193	190	190	144	192	191	191	193	193	192	193	192	192	192	192	192	193
UW12164	107	4	9	6	6	6	6	6	136	131	5	5	5	5	5	3	3	6	6	166	192	192	192	192	193	192	4	192	188		8	7	9	6	6	168	8	7	7	9	9	8	9	8	8	8	8	8	9
UW12172	111	8	13	10	10	10	10	10	140	135	9	5	5	5	5	7	7	10	10	170	196	196	196	196	197	196	6	196	192	8		11	13	10	10	172	12	7	7	13	13	12	13	12	12	12	12	12	13
UW12185	110	7	6	9	9	9	9	9	139	134	2	8	8	8	8	6	6	9	9	169	195	195	195	195	196	195	7	195	191	7	11		6	9	9	171	5	10	10	6	6	9	6	5	5	5	5	5	6
UW12206	112	9	2	11	11	11	11	11	141	136	4	10	10	10	10	8	8	11	11	171	197	197	197	197	198	197	9	197	193	9	13	6		11	11	173	1	12	12	2	2	11	0	1	1	1	1	1	2
UW12396	109	6	11	8	8	8	8	8	138	133	7	7	7	7	7	3	5	8	8	168	194	194	194	194	195	194	6	194	190	6	10	9	11		0	170	10	9	9	11	11	10	11	10	10	10	10	10	11
UW12397	109	6	11	8	8	8	8	8	138	133	7	7	7	7	7	3	5	8	8	168	194	194	194	194	195	194	6	194	190	6	10	9	11	0		170	10	9	9	11	11	10	11	10	10	10	10	10	11
UW12401	65	168	173	170	170	170	170	170	144	143	169	169	169	169	169	167	167	170	170	62	148	148	148	148	149	148	168	158	144	168	172	171	173	170	170		172	171	171	173	173	172	173	172	172	172	172	172	173
UW12429	111	8	1	10	10	10	10	10	140	135	3	9	9	9	9	7	7	10	10	170	196	196	196	196	197	196	8	196	192	8	12	5	1	10	10	172		11	11	1	1	10	1	0	0	0	0	0	1
UW12435	110	7	12	9	9	9	9	9	139	134	8	4	4	4	4	6	6	9	9	169	195	195	195	195	196	195	5	195	191	7	7	10	12	9	9	171	11		0	12	12	11	12	11	11	11	11	11	12
UW12436	110	7	12	9	9	9	9	9	139	134	8	4	4	4	4	6	6	9	9	169	195	195	195	195	196	195	5	195	191	7	7	10	12	9	9	171	11	0		12	12	11	12	11	11	11	11	11	12
UW12449	112	9	2	11	11	11	11	11	141	136	4	10	10	10	10	8	8	11	11	171	197	197	197	197	198	197	9	197	193	9	13	6	2	11	11	173	1	12	12		2	11	2	1	1	1	1	1	2
UW12469	112	9	2	11	11	11	11	11	141	136	4	10	10	10	10	8	8	11	11	171	197	197	197	197	198	197	9	197	193	9	13	6	2	11	11	173	1	12	12	2		11	2	1	1	1	1	1	0
UW12470	111	8	11	10	10	10	10	10	140	135	7	9	9	9	9	7	7	10	10	170	196	196	196	196	197	196	8	196	192	8	12	9	11	10	10	172	10	11	11	11	11		11	10	10	10	10	10	11
UW12471	112	9	2	11	11	11	11	11	141	136	4	10	10	10	10	8	8	11	11	171	197	197	197	197	198	197	9	197	193	9	13	6	0	11	11	173	1	12	12	2	2	11		1	1	1	1	1	2
UW12472	111	8	1	10	10	10	10	10	140	135	3	9	9	9	9	7	7	10	10	170	196	196	196	196	197	196	8	196	192	8	12	5	1	10	10	172	0	11	11	1	1	10	1		0	0	0	0	1
UW12473	111	8	1	10	10	10	10	10	140	135	3	9	9	9	9	7	7	10	10	170	196	196	196	196	197	196	8	196	192	8	12	5	1	10	10	172	0	11	11	1	1	10	1	0		0	0	0	1
UW12474	111	8	1	10	10	10	10	10	140	135	3	9	9	9	9	7	7	10	10	170	196	196	196	196	197	196	8	196	192	8	12	5	1	10	10	172	0	11	11	1	1	10	1	0	0		0	0	1
UW12475	111	8	1	10	10	10	10	10	140	135	3	9	9	9	9	7	7	10	10	170	196	196	196	196	197	196	8	196	192	8	12	5	1	10	10	172	0	11	11	1	1	10	1	0	0	0		0	1
UW12476	111	8	1	10	10	10	10	10	140	135	3	9	9	9	9	7	7	10	10	170	196	196	196	196	197	196	8	196	192	8	12	5	1	10	10	172	0	11	11	1	1	10	1	0	0	0	0		1
UW12477	112	9	2	11	11	11	11	11	141	136	4	10	10	10	10	8	8	11	11	171	197	197	197	197	198	197	9	197	193	9	13	6	2	11	11	173	1	12	12	2	0	11	2	1	1	1	1	1
UW12478	111	8	1	10	10	10	10	10	140	135	3	9	9	9	9	7	7	10	10	170	196	196	196	196	197	196	8	196	192	8	12	5	1	10	10	172	0	11	11	1	1	10	1	0	0	0	0	0	1
UW12738	70	173	178	175	175	175	175	175	147	146	174	174	174	174	174	172	172	175	175	65	153	153	153	153	154	153	173	163	149	173	177	176	178	175	175	11	177	176	176	178	178	177	178	177	177	177	177	177	178
UW12739	107	4	9	6	6	6	6	6	136	131	5	5	5	5	5	1	3	6	6	166	192	192	192	192	193	192	4	192	188	4	8	7	9	4	4	168	8	7	7	9	9	8	9	8	8	8	8	8	9
UW12741	92	189	194	191	191	191	191	191	165	164	190	190	190	190	190	188	188	191	191	153	181	181	181	181	182	181	189	157	89	189	193	192	194	191	191	147	193	192	192	194	194	193	194	193	193	193	193	193	194
UW12846	81	130	135	132	132	132	132	132	40	1	131	131	131	131	131	129	129	132	132	136	166	166	166	166	167	166	130	172	164	130	134	133	135	132	132	142	134	133	133	135	135	134	135	134	134	134	134	134	135
UW13083	108	5	10	3	3	3	3	3	137	132	6	6	6	6	6	4	4	7	3	167	193	193	193	193	194	193	5	193	189	5	9	8	10	7	7	169	9	8	8	10	10	9	10	9	9	9	9	9	10
UW13605	114	11	4	13	13	13	13	13	143	138	6	12	12	12	12	10	10	13	13	173	199	199	199	199	200	199	11	199	195	11	15	8	4	13	13	175	3	14	14	4	4	13	4	3	3	3	3	3	4
UW13743	107	6	11	8	8	8	8	8	136	131	7	7	7	7	7	5	5	8	8	166	192	192	192	192	193	192	6	192	188	6	10	9	11	8	8	168	10	9	9	11	11	10	11	10	10	10	10	10	11
UW13873	80	179	184	181	181	181	181	181	159	158	180	180	180	180	180	178	178	181	181	143	169	169	169	169	170	169	179	171	151	179	183	182	184	181	181	139	183	182	182	184	184	183	184	183	183	183	183	183	184
UW13874	80	183	188	185	185	185	185	185	131	118	184	184	184	184	184	182	182	185	185	137	167	167	167	167	168	167	183	181	169	183	187	186	188	185	185	145	187	186	186	188	188	187	188	187	187	187	187	187	188
UW13875	74	179	184	181	181	181	181	181	145	150	180	180	180	180	180	178	178	181	181	137	161	161	161	161	162	161	179	171	159	179	183	182	184	181	181	137	183	182	182	184	184	183	184	183	183	183	183	183	184
UW13876	74	179	184	181	181	181	181	181	145	150	180	180	180	180	180	178	178	181	181	137	161	161	161	161	162	161	179	171	159	179	183	182	184	181	181	137	183	182	182	184	184	183	184	183	183	183	183	183	184
UW13877	72	175	180	177	177	177	177	177	91	70	176	176	176	176	176	174	174	177	177	129	157	157	157	157	158	157	175	173	161	175	179	178	180	177	177	137	179	178	178	180	180	179	180	179	179	179	179	179	180
UW13878	88	185	190	187	187	187	187	187	169	168	186	186	186	186	186	184	184	187	187	153	179	179	179	179	180	179	185	167	153	185	189	188	190	187	187	148	189	188	188	190	190	189	190	189	189	189	189	189	190
UW13879	73	178	183	180	180	180	180	180	126	151	179	179	179	179	179	177	177	180	180	128	160	160	160	160	161	160	178	170	160	178	182	181	183	180	180	132	182	181	181	183	183	182	183	182	182	182	182	182	183
UW13880	79	182	187	184	184	184	184	184	158	157	183	183	183	183	183	181	181	184	184	142	168	168	168	168	169	168	182	178	168	182	186	185	187	184	184	144	186	185	185	187	187	186	187	186	186	186	186	186	187
UW13881	87	184	189	186	186	186	186	186	168	165	185	185	185	185	185	183	183	186	186	152	178	178	178	178	179	178	184	166	152	184	188	187	189	186	186	147	188	187	187	189	189	188	189	188	188	188	188	188	189
UW13882	63	166	171	168	168	168	168	168	142	141	167	167	167	167	167	165	165	168	168	64	146	146	146	146	147	146	166	156	142	166	170	169	171	168	168	16	170	169	169	171	171	170	171	170	170	170	170	170	171
UW13883	75	180	185	182	182	182	182	182	128	153	181	181	181	181	181	179	179	182	182	130	162	162	162	162	163	162	180	172	162	180	184	183	185	182	182	134	184	183	183	185	185	184	185	184	184	184	184	184	185
UW13884	78	177	182	179	179	179	179	179	157	156	178	178	178	178	178	176	176	179	179	141	167	167	167	167	168	167	177	169	149	177	181	180	182	179	179	137	181	180	180	182	182	181	182	181	181	181	181	181	182
UW13999	96	193	198	195	195	195	195	195	171	170	194	194	194	194	194	192	192	195	195	159	185	185	185	185	186	185	193	161	93	193	197	196	198	195	195	151	197	196	196	198	198	197	198	197	197	197	197	197	198
UW14000	97	196	201	198	198	198	198	198	176	175	197	197	197	197	197	195	195	198	198	160	186	186	186	186	187	186	196	188	168	196	200	199	201	198	198	156	200	199	199	201	201	200	201	200	200	200	200	200	201
UW14100	111	8	1	10	10	10	10	10	140	135	3	9	9	9	9	7	7	10	10	170	196	196	196	196	197	196	8	196	192	8	12	5	1	10	10	172	0	11	11	1	1	10	1	0	0	0	0	0	1
UW14119	89	164	169	166	166	166	166	166	160	159	165	165	165	165	165	163	163	166	166	150	176	176	176	176	177	176	164	174	172	164	168	167	169	166	166	146	168	167	167	169	169	168	169	168	168	168	168	168	169
UW14189	107	8	13	10	10	10	10	10	136	129	9	9	9	9	9	7	7	10	10	166	192	192	192	192	193	192	8	192	188	8	12	11	13	10	10	168	12	11	11	13	13	12	13	12	12	12	12	12	13
UW1485	74	179	184	181	181	181	181	181	145	150	180	180	180	180	180	178	178	181	181	137	163	163	163	163	164	163	179	171	159	179	183	182	184	181	181	137	183	182	182	184	184	183	184	183	183	183	183	183	184
UW14853	108	203	208	205	205	205	205	205	185	184	204	204	204	204	204	202	202	205	205	161	121	121	121	121	122	121	203	197	195	203	207	206	208	205	205	161	207	206	206	208	208	207	208	207	207	207	207	207	208
UW14854	108	203	208	205	205	205	205	205	185	184	204	204	204	204	204	202	202	205	205	161	121	121	121	121	122	121	203	197	195	203	207	206	208	205	205	161	207	206	206	208	208	207	208	207	207	207	207	207	208
UW14855	108	203	208	205	205	205	205	205	185	184	204	204	204	204	204	202	202	205	205	161	121	121	121	121	122	121	203	197	195	203	207	206	208	205	205	161	207	206	206	208	208	207	208	207	207	207	207	207	208
UW14856	88	185	190	187	187	187	187	187	165	164	186	186	186	186	186	184	184	187	187	129	65	65	65	65	66	65	185	179	169	185	189	188	190	187	187	147	189	188	188	190	190	189	190	189	189	189	189	189	190
UW14857	88	185	190	187	187	187	187	187	165	164	186	186	186	186	186	184	184	187	187	129	65	65	65	65	66	65	185	179	169	185	189	188	190	187	187	147	189	188	188	190	190	189	190	189	189	189	189	189	190
UW14858	88	185	190	187	187	187	187	187	165	164	186	186	186	186	186	184	184	187	187	129	65	65	65	65	66	65	185	179	169	185	189	188	190	187	187	147	189	188	188	190	190	189	190	189	189	189	189	189	190
UW14859	88	185	190	187	187	187	187	187	165	164	186	186	186	186	186	184	184	187	187	129	65	65	65	65	66	65	185	179	169	185	189	188	190	187	187	147	189	188	188	190	190	189	190	189	189	189	189	189	190
UW14860	97	188	193	190	190	190	190	190	170	169	189	189	189	189	189	187	187	190	190	160	180	180	180	180	181	180	188	94	158	188	192	191	193	190	190	154	192	191	191	193	193	192	193	192	192	192	192	192	193
UW14861	98	189	194	191	191	191	191	191	171	170	190	190	190	190	190	188	188	191	191	161	181	181	181	181	182	181	189	95	159	189	193	192	194	191	191	155	193	192	192	194	194	193	194	193	193	193	193	193	194
UW14862	81	178	183	180	180	180	180	180	154	153	179	179	179	179	179	177	177	180	180	144	162	162	162	162	163	162	178	94	154	178	182	181	183	180	180	138	182	181	181	183	183	182	183	182	182	182	182	182	183
UW14863	81	178	183	180	180	180	180	180	154	153	179	179	179	179	179	177	177	180	180	144	162	162	162	162	163	162	178	94	154	178	182	181	183	180	180	138	182	181	181	183	183	182	183	182	182	182	182	182	183
UW14864	88	189	194	191	191	191	191	191	163	162	190	190	190	190	190	188	188	191	191	141	163	163	163	163	164	163	189	185	175	189	193	192	194	191	191	149	193	192	192	194	194	193	194	193	193	193	193	193	194
UW14865	87	188	193	190	190	190	190	190	162	161	189	189	189	189	189	187	187	190	190	140	162	162	162	162	163	162	188	184	174	188	192	191	193	190	190	148	192	191	191	193	193	192	193	192	192	192	192	192	193
UW14866	87	188	193	190	190	190	190	190	162	161	189	189	189	189	189	187	187	190	190	140	162	162	162	162	163	162	188	184	174	188	192	191	193	190	190	148	192	191	191	193	193	192	193	192	192	192	192	192	193
UW14867	100	171	176	173	173	173	173	173	173	172	172	172	172	172	172	170	170	173	173	149	179	179	179	179	180	179	171	197	181	171	175	174	176	173	173	161	175	174	174	176	176	175	176	175	175	175	175	175	176
UW14868	100	171	176	173	173	173	173	173	173	172	172	172	172	172	172	170	170	173	173	149	179	179	179	179	180	179	171	197	181	171	175	174	176	173	173	161	175	174	174	176	176	175	176	175	175	175	175	175	176
UW14869	100	171	176	173	173	173	173	173	173	172	172	172	172	172	172	170	170	173	173	149	179	179	179	179	180	179	171	197	181	171	175	174	176	173	173	161	175	174	174	176	176	175	176	175	175	175	175	175	176
UW14870	87	186	191	188	188	188	188	188	164	163	187	187	187	187	187	185	185	188	188	148	170	170	170	170	171	170	186	164	20	186	190	189	191	188	188	142	190	189	189	191	191	190	191	190	190	190	190	190	191
UW14871	87	186	191	188	188	188	188	188	164	163	187	187	187	187	187	185	185	188	188	148	170	170	170	170	171	170	186	164	20	186	190	189	191	188	188	142	190	189	189	191	191	190	191	190	190	190	190	190	191
UW14872	65	168	173	170	170	170	170	170	142	141	169	169	169	169	169	167	167	170	170	60	148	148	148	148	149	148	168	158	144	168	172	171	173	170	170	6	172	171	171	173	173	172	173	172	172	172	172	172	173
UW14873	65	168	173	170	170	170	170	170	142	141	169	169	169	169	169	167	167	170	170	60	148	148	148	148	149	148	168	158	144	168	172	171	173	170	170	6	172	171	171	173	173	172	173	172	172	172	172	172	173
UW14874	64	167	172	169	169	169	169	169	143	142	168	168	168	168	168	166	166	169	169	61	147	147	147	147	148	147	167	157	143	167	171	170	172	169	169	5	171	170	170	172	172	171	172	171	171	171	171	171	172
UW14875	80	177	182	179	179	179	179	179	153	152	178	178	178	178	178	176	176	179	179	143	161	161	161	161	162	161	177	93	153	177	181	180	182	179	179	137	181	180	180	182	182	181	182	181	181	181	181	181	182
UW14876	80	177	182	179	179	179	179	179	153	152	178	178	178	178	178	176	176	179	179	143	161	161	161	161	162	161	177	93	153	177	181	180	182	179	179	137	181	180	180	182	182	181	182	181	181	181	181	181	182
UW14877	89	188	193	190	190	190	190	190	168	167	189	189	189	189	189	187	187	190	190	142	166	166	166	166	167	166	188	110	160	188	192	191	193	190	190	152	192	191	191	193	193	192	193	192	192	192	192	192	193
UW14878	89	188	193	190	190	190	190	190	168	167	189	189	189	189	189	187	187	190	190	142	166	166	166	166	167	166	188	110	160	188	192	191	193	190	190	152	192	191	191	193	193	192	193	192	192	192	192	192	193
UW14879	89	188	193	190	190	190	190	190	168	167	189	189	189	189	189	187	187	190	190	142	166	166	166	166	167	166	188	110	160	188	192	191	193	190	190	152	192	191	191	193	193	192	193	192	192	192	192	192	193
UW15143	101	192	197	194	194	194	194	194	172	171	193	193	193	193	193	191	191	194	194	160	188	188	188	188	189	188	192	184	176	192	196	195	197	194	194	154	196	195	195	197	197	196	197	196	196	196	196	196	197
UW15144	82	185	190	187	187	187	187	187	165	164	186	186	186	186	186	184	184	187	187	123	169	169	169	169	170	169	185	171	159	185	189	188	190	187	187	111	189	188	188	190	190	189	190	189	189	189	189	189	190
UW15145	82	185	190	187	187	187	187	187	165	164	186	186	186	186	186	184	184	187	187	123	169	169	169	169	170	169	185	171	159	185	189	188	190	187	187	111	189	188	188	190	190	189	190	189	189	189	189	189	190
UW15146	102	193	198	195	195	195	195	195	171	170	194	194	194	194	194	192	192	195	195	159	189	189	189	189	190	189	193	185	177	193	197	196	198	195	195	155	197	196	196	198	198	197	198	197	197	197	197	197	198
UW15152	87	186	191	188	188	188	188	188	162	161	187	187	187	187	187	185	185	188	188	138	170	170	170	170	171	170	186	184	172	186	190	189	191	188	188	146	190	189	189	191	191	190	191	190	190	190	190	190	191
UW15153	87	186	191	188	188	188	188	188	162	161	187	187	187	187	187	185	185	188	188	138	170	170	170	170	171	170	186	184	172	186	190	189	191	188	188	146	190	189	189	191	191	190	191	190	190	190	190	190	191
UW15154	93	200	205	202	202	202	202	202	168	171	201	201	201	201	201	199	199	202	202	148	178	178	178	178	179	178	200	192	181	200	204	203	205	202	202	151	204	203	203	205	205	204	205	204	204	204	204	204	205
UW15155	93	200	205	202	202	202	202	202	168	171	201	201	201	201	201	199	199	202	202	148	178	178	178	178	179	178	200	192	181	200	204	203	205	202	202	151	204	203	203	205	205	204	205	204	204	204	204	204	205
UW15677	70	175	180	177	177	177	177	177	141	146	176	176	176	176	176	174	174	177	177	133	157	157	157	157	158	157	175	167	155	175	179	178	180	177	177	133	179	178	178	180	180	179	180	179	179	179	179	179	180
UW1729	113	204	209	206	206	206	206	206	188	187	205	205	205	205	205	203	203	206	206	174	166	166	166	166	167	166	204	190	190	204	208	207	209	206	206	168	208	207	207	209	209	208	209	208	208	208	208	208	209
UW2335	85	184	189	186	186	186	186	186	164	163	185	185	185	185	185	183	183	186	186	142	172	172	172	172	173	172	184	174	128	184	188	187	189	186	186	134	188	187	187	189	189	188	189	188	188	188	188	188	189
UW3199	92	193	198	195	195	195	195	195	167	168	194	194	194	194	194	192	192	195	195	147	175	175	175	175	176	175	193	189	171	193	197	196	198	195	195	153	197	196	196	198	198	197	198	197	197	197	197	197	198
UW3287	102	9	14	11	11	11	11	11	131	124	10	10	10	10	10	8	8	11	11	161	187	187	187	187	188	187	9	187	183	9	13	12	14	11	11	163	13	12	12	14	14	13	14	13	13	13	13	13	14
UW3288	82	179	184	181	181	181	181	181	155	154	180	180	180	180	180	178	178	181	181	145	163	163	163	163	164	163	179	95	155	179	183	182	184	181	181	139	183	182	182	184	184	183	184	183	183	183	183	183	184
UW3383	99	192	197	194	194	194	194	194	174	173	193	193	193	193	193	191	191	194	194	160	186	186	186	186	187	186	192	186	178	192	196	195	197	194	194	156	196	195	195	197	197	196	197	196	196	196	196	196	197
UW4687	105	16	21	18	18	18	18	18	134	125	17	17	17	17	17	15	15	18	18	164	190	190	190	190	191	190	16	190	186	16	20	19	21	18	18	166	20	19	19	21	21	20	21	20	20	20	20	20	21
UW6489	65	168	173	170	170	170	170	170	142	141	169	169	169	169	169	167	167	170	170	64	148	148	148	148	149	148	168	158	144	168	172	171	173	170	170	18	172	171	171	173	173	172	173	172	172	172	172	172	173
UW6490	65	168	173	170	170	170	170	170	142	141	169	169	169	169	169	167	167	170	170	64	148	148	148	148	149	148	168	158	144	168	172	171	173	170	170	18	172	171	171	173	173	172	173	172	172	172	172	172	173
UW6765	104	205	210	207	207	207	207	207	183	182	206	206	206	206	206	204	204	207	207	143	147	147	147	147	148	147	205	175	185	205	209	208	210	207	207	167	209	208	208	210	210	209	210	209	209	209	209	209	210
UW6876	104	205	210	207	207	207	207	207	183	182	206	206	206	206	206	204	204	207	207	143	147	147	147	147	148	147	205	175	185	205	209	208	210	207	207	167	209	208	208	210	210	209	210	209	209	209	209	209	210
UW6997	106	3	8	5	5	5	5	5	135	130	4	4	4	4	4	0	2	5	5	165	191	191	191	191	192	191	3	191	187	3	7	6	8	3	3	167	7	6	6	8	8	7	8	7	7	7	7	7	8
UW7000	88	187	192	189	189	189	189	189	167	166	188	188	188	188	188	186	186	189	189	141	165	165	165	165	166	165	187	109	159	187	191	190	192	189	189	151	191	190	190	192	192	191	192	191	191	191	191	191	192
UW7001	104	205	210	207	207	207	207	207	183	182	206	206	206	206	206	204	204	207	207	143	147	147	147	147	148	147	205	175	185	205	209	208	210	207	207	167	209	208	208	210	210	209	210	209	209	209	209	209	210
UW7002	106	3	8	5	5	5	5	5	135	130	4	4	4	4	4	0	2	5	5	165	191	191	191	191	192	191	3	191	187	3	7	6	8	3	3	167	7	6	6	8	8	7	8	7	7	7	7	7	8
UW7003	89	192	197	194	194	194	194	194	164	165	193	193	193	193	193	191	191	194	194	124	140	140	140	140	141	140	192	174	170	192	196	195	197	194	194	148	196	195	195	197	197	196	197	196	196	196	196	196	197
UW7006	98	191	196	193	193	193	193	193	173	172	192	192	192	192	192	190	190	193	193	159	185	185	185	185	186	185	191	185	177	191	195	194	196	193	193	155	195	194	194	196	196	195	196	195	195	195	195	195	196
UW7008	94	191	196	193	193	193	193	193	169	168	192	192	192	192	192	190	190	193	193	157	183	183	183	183	184	183	191	159	91	191	195	194	196	193	193	149	195	194	194	196	196	195	196	195	195	195	195	195	196
UW7009	88	187	192	189	189	189	189	189	163	162	188	188	188	188	188	186	186	189	189	139	171	171	171	171	172	171	187	185	173	187	191	190	192	189	189	147	191	190	190	192	192	191	192	191	191	191	191	191	192
UW7012	91	192	197	194	194	194	194	194	170	169	193	193	193	193	193	191	191	194	194	130	134	134	134	134	135	134	192	162	172	192	196	195	197	194	194	154	196	195	195	197	197	196	197	196	196	196	196	196	197
UW7014	81	186	191	188	188	188	188	188	156	149	187	187	187	187	187	185	185	188	188	130	164	164	164	164	165	164	186	178	168	186	190	189	191	188	188	138	190	189	189	191	191	190	191	190	190	190	190	190	191
UW7017	72	177	182	179	179	179	179	179	111	150	178	178	178	178	178	176	176	179	179	131	159	159	159	159	160	159	177	171	159	177	181	180	182	179	179	135	181	180	180	182	182	181	182	181	181	181	181	181	182
UW7038	106	3	8	5	5	5	5	5	135	130	4	4	4	4	4	0	2	5	5	165	191	191	191	191	192	191	3	191	187	3	7	6	8	3	3	167	7	6	6	8	8	7	8	7	7	7	7	7	8
UW7261	82	179	184	181	181	181	181	181	155	154	180	180	180	180	180	178	178	181	181	145	163	163	163	163	164	163	179	95	155	179	183	182	184	181	181	139	183	182	182	184	184	183	184	183	183	183	183	183	184
UW7284	106	3	8	5	5	5	5	5	135	130	4	4	4	4	4	0	2	5	5	165	191	191	191	191	192	191	3	191	187	3	7	6	8	3	3	167	7	6	6	8	8	7	8	7	7	7	7	7	8
UW7354	105	16	21	18	18	18	18	18	134	125	17	17	17	17	17	15	15	18	18	164	190	190	190	190	191	190	16	190	186	16	20	19	21	18	18	166	20	19	19	21	21	20	21	20	20	20	20	20	21
UW8646	84	183	188	185	185	185	185	185	163	162	184	184	184	184	184	182	182	185	185	137	161	161	161	161	162	161	183	105	155	183	187	186	188	185	185	147	187	186	186	188	188	187	188	187	187	187	187	187	188
UW8654	106	201	206	203	203	203	203	203	183	182	202	202	202	202	202	200	200	203	203	169	189	189	189	189	190	189	201	115	153	201	205	204	206	203	203	163	205	204	204	206	206	205	206	205	205	205	205	205	206
UW8678	91	186	191	188	188	188	188	188	170	169	187	187	187	187	187	185	185	188	188	152	174	174	174	174	175	174	186	168	30	186	190	189	191	188	188	146	190	189	189	191	191	190	191	190	190	190	190	190	191
UW8680	76	173	178	175	175	175	175	175	151	150	174	174	174	174	174	172	172	175	175	117	147	147	147	147	148	147	173	143	161	173	177	176	178	175	175	109	177	176	176	178	178	177	178	177	177	177	177	177	178
UW8710	87	188	193	190	190	190	190	190	166	165	189	189	189	189	189	187	187	190	190	148	170	170	170	170	171	170	188	164	24	188	192	191	193	190	190	142	192	191	191	193	193	192	193	192	192	192	192	192	193
UW8718	105	206	211	208	208	208	208	208	184	183	207	207	207	207	207	205	205	208	208	152	160	160	160	160	161	160	206	190	194	206	210	209	211	208	208	164	210	209	209	211	211	210	211	210	210	210	210	210	211
UW8771	90	189	194	191	191	191	191	191	167	166	190	190	190	190	190	188	188	191	191	151	173	173	173	173	174	173	189	167	3	189	193	192	194	191	191	145	193	192	192	194	194	193	194	193	193	193	193	193	194
UW8794	95	192	197	194	194	194	194	194	170	169	193	193	193	193	193	191	191	194	194	158	184	184	184	184	185	184	192	160	92	192	196	195	197	194	194	150	196	195	195	197	197	196	197	196	196	196	196	196	197
UW8858	107	4	9	6	6	6	6	6	136	131	5	5	5	5	5	1	3	6	6	166	192	192	192	192	193	192	4	192	188	4	8	7	9	4	4	168	8	7	7	9	9	8	9	8	8	8	8	8	9
UW9554	89	188	193	190	190	190	190	190	166	165	189	189	189	189	189	187	187	190	190	150	172	172	172	172	173	172	188	166	22	188	192	191	193	190	190	144	192	191	191	193	193	192	193	192	192	192	192	192	193
[truncated: 98 more columns]
